# Supplementary material for: Transcriptomic and proteomic insights into innate immunity and adaptations to a symbiotic lifestyle in the gutless marine worm Olavius algarvensis
Source: BMC Genomics. 2016 Nov 21;17:942. doi: 10.1186/s12864-016-3293-y (PMC5117596; doi:10.1186/s12864-016-3293-y)
Supplement: Additional file 2: Table S8. — Proteins potentially involved in symbiont interaction in O. algarvensis, all transcripts and proteins. (XLSX 92 kb) [file 12864_2016_3293_MOESM2_ESM.xlsx]

## Sheet: Sheet1
protein class	transcript ID (component)	transcript ID	protein ID	FPKM_libraryA	FPKM_library_B	FPKM_average	avg_starved_proteome(0/000)	avg_fresh_proteome(0/000)	average_proteome(0/000)	Annotation
Pattern recognition proteins
Peptidoglycan recognition proteins	comp1100768_c0	comp1100768_c0_seq1	n.d.	26.72	0	13.36	n.d.	n.d.	n.d.	peptidoglycan recognition protein
	comp250229_c0	comp250229_c0_seq1	BF11_250229_c0_seq1_15	182.62	147.08	164.85	n.d.	n.d.	n.d.	peptidoglycan recognition protein
		comp250229_c0_seq2	BF11_250229_c0_seq2_17	5.04	27.03	16.035	n.d.	n.d.	n.d.	peptidoglycan recognition protein
	comp314994_c0	comp314994_c0_seq1	n.d.	14.21	0	7.105	n.d.	n.d.	n.d.	peptidoglycan recognition protein
	comp330541_c4	comp330541_c4_seq1	n.d.	19.52	25.01	22.265	n.d.	n.d.	n.d.	peptidoglycan recognition protein
		comp330541_c4_seq2	n.d.	21.4	20.79	21.095	n.d.	n.d.	n.d.	---NA---
	comp332570_c2	comp332570_c2_seq1	n.d.	16.51	25.78	21.145	n.d.	n.d.	n.d.	peptidoglycan-recognition protein
	comp335695_c10	comp335695_c10_seq1	n.d.	51.36	0	25.68	n.d.	n.d.	n.d.	---NA---
		comp335695_c10_seq2	n.d.	36.59	20.66	28.625	n.d.	n.d.	n.d.	---NA---
		comp335695_c10_seq3	n.d.	0	0	0	n.d.	n.d.	n.d.	---NA---
		comp335695_c10_seq4	n.d.	13.66	15.09	14.375	n.d.	n.d.	n.d.	---NA---
		comp335695_c10_seq5	n.d.	28.45	8.48	18.465	n.d.	n.d.	n.d.	peptidoglycan-recognition protein
		comp335695_c10_seq6	n.d.	44.45	19.49	31.97	n.d.	n.d.	n.d.	---NA---
		comp335695_c10_seq7	n.d.	0	0	0	n.d.	n.d.	n.d.	---NA---
		comp335695_c10_seq8	n.d.	3.36	5.23	4.295	n.d.	n.d.	n.d.	---NA---
		comp335695_c10_seq9	n.d.	0	0	0	n.d.	n.d.	n.d.	peptidoglycan-recognition protein
c-type lectins	comp179380_c0	comp179380_c0_seq1	n.d.	0	0	0	n.d.	n.d.	n.d.	c-type lectin
		comp179380_c0_seq2	n.d.	7.07	5.15	6.11	n.d.	n.d.	n.d.	c-type lectin
	comp199264_c0	comp199264_c0_seq1	n.d.	0	0	0	n.d.	n.d.	n.d.	c-type lectin
	comp289680_c0	comp289680_c0_seq1	n.d.	20.2	25.78	22.99	n.d.	n.d.	n.d.	c-type lectin, cd209 antigen-like protein e
	comp292689_c0	comp292689_c0_seq1	n.d.	0	0	0	n.d.	n.d.	n.d.	c-type lectin, cd209 molecule-like
	comp293219_c2	comp293219_c2_seq1	n.d.	0.88	7.67	4.275	n.d.	n.d.	n.d.	c-type lectin
	comp306873_c0	comp306873_c0_seq1	n.d.	4.65	0	2.325	n.d.	n.d.	n.d.	c-type lectin
		comp306873_c0_seq2	n.d.	22.38	0	11.19	n.d.	n.d.	n.d.	c-type lectin
	comp307260_c0	comp307260_c0_seq1	n.d.	0	0	0	n.d.	n.d.	n.d.	c-type lectin
	comp309171_c0	comp309171_c0_seq1	n.d.	0	0	0	n.d.	n.d.	n.d.	c-type lectin
		comp309171_c0_seq2	n.d.	0	7.51	3.755	n.d.	n.d.	n.d.	c-type lectin
	comp308689_c0	comp308689_c0_seq1	BF11_308689_c0_seq1_2	2.4	0	1.2	0	0	0	c-type lectin
	comp316191_c0	comp316191_c0_seq1	n.d.	0	0	0	n.d.	n.d.	n.d.	c-type lectin, immunoglobulin superfamily dcc subclass member 3-like
	comp317680_c0	comp317680_c0_seq1	n.d.	3.46	0	1.73	n.d.	n.d.	n.d.	c-type lectin
		comp317680_c0_seq2	n.d.	0	4.1	2.05	n.d.	n.d.	n.d.	c-type lectin
	comp321547_c3	comp321547_c3_seq1	n.d.	3.82	0	1.91	n.d.	n.d.	n.d.	c-type lectin
	comp322051_c2	comp322051_c2_seq1	n.d.	2.39	0	1.195	n.d.	n.d.	n.d.	c-type lectin
	comp324621_c0	comp324621_c0_seq1	n.d.	21.16	6.17	13.665	n.d.	n.d.	n.d.	c-type lectin
	comp326521_c0	comp326521_c0_seq1	n.d.	1.24	0	0.62	n.d.	n.d.	n.d.	---NA---
		comp326521_c0_seq2	n.d.	0	0	0	n.d.	n.d.	n.d.	c-type lectin
	comp328048_c0	comp328048_c0_seq1	n.d.	1.82	0	0.91	n.d.	n.d.	n.d.	c-type lectin
	comp329897_c1	comp329897_c1_seq1	n.d.	4.03	3.94	3.985	n.d.	n.d.	n.d.	brevican core protein
		comp329897_c1_seq2	n.d.	0	0	0	n.d.	n.d.	n.d.	macrophage-stimulating protein receptor-like
		comp329897_c1_seq3	n.d.	0	0	0	n.d.	n.d.	n.d.	c-type lectin
		comp329897_c1_seq4	n.d.	1.84	1.37	1.605	n.d.	n.d.	n.d.	---NA---
		comp329897_c1_seq5	n.d.	0.61	0	0.305	n.d.	n.d.	n.d.	brevican core protein
	comp330738_c2	comp330738_c2_seq1	n.d.	63.9	83.2	73.55	n.d.	n.d.	n.d.	c-type lectin
		comp330738_c2_seq2	n.d.	3.48	0	1.74	n.d.	n.d.	n.d.	---NA---
		comp330738_c2_seq3	n.d.	111.49	149.1	130.295	n.d.	n.d.	n.d.	c-type lectin
	comp331673_c1	comp331673_c1_seq1	n.d.	0	0	0	n.d.	n.d.	n.d.	---NA---
		comp331673_c1_seq2	n.d.	5.45	11.08	8.265	n.d.	n.d.	n.d.	c-type lectin
		comp331673_c1_seq3	n.d.	3.65	0	1.825	n.d.	n.d.	n.d.	c-type lectin
		comp331673_c1_seq4	n.d.	0.83	1.96	1.395	n.d.	n.d.	n.d.	c-type lectin
		comp331673_c1_seq5	n.d.	9.53	0	4.765	n.d.	n.d.	n.d.	c-type lectin
		comp331673_c1_seq6	n.d.	0	0	0	n.d.	n.d.	n.d.	---NA---
	comp331695_c0	comp331695_c0_seq1	n.d.	0.82	0	0.41	n.d.	n.d.	n.d.	---NA---
		comp331695_c0_seq2	n.d.	0.33	0	0.165	n.d.	n.d.	n.d.	---NA---
		comp331695_c0_seq3	n.d.	3.83	3.18	3.505	n.d.	n.d.	n.d.	---NA---
		comp331695_c0_seq4	n.d.	23.19	22.17	22.68	n.d.	n.d.	n.d.	c-type lectin
		comp331695_c0_seq5	n.d.	46.26	9.36	27.81	n.d.	n.d.	n.d.	c-type lectin
	comp332462_c2	comp332462_c2_seq1	n.d.	5.16	3.19	4.175	n.d.	n.d.	n.d.	c-type lectin, macrophage asialoglycoprotein-binding protein 1-like isoform 2
		comp332462_c2_seq2	n.d.	2.82	0.51	1.665	n.d.	n.d.	n.d.	c-type lectin domain family 4 member f-like
		comp332462_c2_seq3	n.d.	0	0	0	n.d.	n.d.	n.d.	---NA---
		comp332462_c2_seq4	n.d.	1.93	1.29	1.61	n.d.	n.d.	n.d.	---NA---
		comp332462_c2_seq5	n.d.	4.15	0	2.075	n.d.	n.d.	n.d.	c-type lectin
		comp332462_c2_seq6	n.d.	0	0.72	0.36	n.d.	n.d.	n.d.	c-type lectin domain family 4 member f-like
		comp332462_c2_seq7	n.d.	1.09	0.45	0.77	n.d.	n.d.	n.d.	c-type lectin domain family 4 member f-like
	comp333113_c2	comp333113_c2_seq1	BF11_333113_c2_seq1_5	16.71	13.11	14.91	0	0	0	c-type lectin, chemoattractive glycoprotein es20
	comp333326_c2	comp333326_c2_seq1	n.d.	0.16	0	0.08	n.d.	n.d.	n.d.	c-type lectin
		comp333326_c2_seq2	n.d.	0.41	0	0.205	n.d.	n.d.	n.d.	c-type lectin
		comp333326_c2_seq3	n.d.	0.07	0	0.035	n.d.	n.d.	n.d.	c-type lectin
		comp333326_c2_seq4	n.d.	2.32	0	1.16	n.d.	n.d.	n.d.	---NA---
		comp333326_c2_seq5	n.d.	20.41	31.96	26.185	n.d.	n.d.	n.d.	---NA---
		comp333326_c2_seq6	n.d.	4.59	2	3.295	n.d.	n.d.	n.d.	---NA---
		comp333326_c2_seq7	n.d.	55.71	36.05	45.88	n.d.	n.d.	n.d.	c-type lectin
		comp333326_c2_seq8	n.d.	18.41	9.78	14.095	n.d.	n.d.	n.d.	---NA---
		comp333326_c2_seq9	n.d.	1.55	0	0.775	n.d.	n.d.	n.d.	c-type lectin mannose binding isoform 1
	comp333781_c6	comp333781_c6_seq1	n.d.	0	4.52	2.26	n.d.	n.d.	n.d.	---NA---
		comp333781_c6_seq2	n.d.	0	0	0	n.d.	n.d.	n.d.	c-type lectin
		comp333781_c6_seq3	n.d.	12.72	8.68	10.7	n.d.	n.d.	n.d.	---NA---
		comp333781_c6_seq4	n.d.	1.83	3.08	2.455	n.d.	n.d.	n.d.	---NA---
		comp333781_c6_seq5	n.d.	3.41	9.41	6.41	n.d.	n.d.	n.d.	c-type lectin
		comp333781_c6_seq6	n.d.	51.52	26.02	38.77	n.d.	n.d.	n.d.	---NA---
		comp333781_c6_seq7	n.d.	8.57	4.98	6.775	n.d.	n.d.	n.d.	---NA---
		comp333781_c6_seq8	n.d.	6.12	8.7	7.41	n.d.	n.d.	n.d.	---NA---
		comp333781_c6_seq9	n.d.	0	0	0	n.d.	n.d.	n.d.	---NA---
	comp334419_c4	comp334419_c4_seq1	BF11_334419_c4_seq1_15	42.25	23.33	32.79	1.38775	9.83728	5.61252	c-type lectin
	comp334419_c7	comp334419_c7_seq1	n.d.	231.26	128.48	179.87	n.d.	n.d.	n.d.	---NA---
		comp334419_c7_seq2	BF11_334419_c7_seq2_31	24.31	14.08	19.195	3.97943	4.64205	4.31074	c-type lectin
		comp334419_c7_seq3	n.d.	96.16	55.74	75.95	n.d.	n.d.	n.d.	c-type lectin
	comp334421_c1	comp334421_c1_seq1	n.d.	0.62	1.15	0.885	n.d.	n.d.	n.d.	c-type lectin
	comp335421_c	comp335421_c2_seq1	n.d.	9.4	6.59	7.995	n.d.	n.d.	n.d.	c-type lectin, mannose c type 2
		comp335421_c2_seq2	n.d.	3.12	1.38	2.25	n.d.	n.d.	n.d.	c-type lectin, mannose c type 2
		comp335421_c2_seq3	n.d.	12.71	25.17	18.94	n.d.	n.d.	n.d.	---NA---
		comp335421_c2_seq4	n.d.	67.26	155.88	111.57	n.d.	n.d.	n.d.	---NA---
		comp335421_c2_seq5	n.d.	13.7	0	6.85	n.d.	n.d.	n.d.	---NA---
		comp335421_c2_seq6	n.d.	0	0	0	n.d.	n.d.	n.d.	c-type lectin, mannose c type 2
	comp335598_c3	comp335598_c3_seq1	n.d.	36.89	22.75	29.82	n.d.	n.d.	n.d.	---NA---
		comp335598_c3_seq2	n.d.	5.67	6.29	5.98	n.d.	n.d.	n.d.	c-type lectin, immunolectin-a precursor
		comp335598_c3_seq3	n.d.	9.46	15.34	12.4	n.d.	n.d.	n.d.	---NA---
		comp335598_c3_seq4	n.d.	0	0	0	n.d.	n.d.	n.d.	c-type lectin
	comp336008_c0	comp336008_c0_seq1	n.d.	0.74	0	0.37	n.d.	n.d.	n.d.	---NA---
		comp336008_c0_seq10	n.d.	4.56	0	2.28	n.d.	n.d.	n.d.	---NA---
		comp336008_c0_seq11	n.d.	0	0	0	n.d.	n.d.	n.d.	---NA---
		comp336008_c0_seq12	n.d.	0	0	0	n.d.	n.d.	n.d.	---NA---
		comp336008_c0_seq13	n.d.	7.11	1.25	4.18	n.d.	n.d.	n.d.	c-type lectin, cd209a antigen-like
		comp336008_c0_seq14	n.d.	2.83	1.15	1.99	n.d.	n.d.	n.d.	---NA---
		comp336008_c0_seq15	n.d.	0.62	1.33	0.975	n.d.	n.d.	n.d.	c-type lectin, cd209a antigen-like
		comp336008_c0_seq16	n.d.	0	0	0	n.d.	n.d.	n.d.	---NA---
		comp336008_c0_seq17	n.d.	1.13	0	0.565	n.d.	n.d.	n.d.	---NA---
		comp336008_c0_seq18	n.d.	0.38	0	0.19	n.d.	n.d.	n.d.	---NA---
		comp336008_c0_seq19	n.d.	0	0	0	n.d.	n.d.	n.d.	---NA---
		comp336008_c0_seq2	n.d.	0	0	0	n.d.	n.d.	n.d.	---NA---
		comp336008_c0_seq20	n.d.	2.55	0	1.275	n.d.	n.d.	n.d.	---NA---
		comp336008_c0_seq21	n.d.	0	0	0	n.d.	n.d.	n.d.	---NA---
		comp336008_c0_seq22	n.d.	0	0	0	n.d.	n.d.	n.d.	---NA---
		comp336008_c0_seq23	n.d.	4.86	0	2.43	n.d.	n.d.	n.d.	---NA---
		comp336008_c0_seq3	n.d.	12.5	5.04	8.77	n.d.	n.d.	n.d.	---NA---
		comp336008_c0_seq4	n.d.	2.5	0	1.25	n.d.	n.d.	n.d.	---NA---
		comp336008_c0_seq5	n.d.	0.9	0	0.45	n.d.	n.d.	n.d.	---NA---
		comp336008_c0_seq6	n.d.	0.05	0	0.025	n.d.	n.d.	n.d.	c-type lectin, macrophage mannose receptor 1-like protein 1-like
		comp336008_c0_seq7	n.d.	1.01	0	0.505	n.d.	n.d.	n.d.	---NA---
		comp336008_c0_seq8	n.d.	0.13	0	0.065	n.d.	n.d.	n.d.	---NA---
		comp336008_c0_seq9	n.d.	2.9	0	1.45	n.d.	n.d.	n.d.	---NA---
	comp336129_c4	comp336129_c4_seq1	n.d.	6.45	1.3	3.875	n.d.	n.d.	n.d.	c-type lectin
	comp336133_c6	comp336133_c6_seq1	n.d.	3.43	1.44	2.435	n.d.	n.d.	n.d.	c-type lectin
		comp336133_c6_seq10	n.d.	4.81	5.27	5.04	n.d.	n.d.	n.d.	Chitin synthesis regulation, Congo red resistance, RCR protein
		comp336133_c6_seq2	n.d.	0	0	0	n.d.	n.d.	n.d.	c-type lectin
		comp336133_c6_seq3	n.d.	2.71	9.37	6.04	n.d.	n.d.	n.d.	---NA---
		comp336133_c6_seq4	n.d.	0	0	0	n.d.	n.d.	n.d.	C-type lectin
		comp336133_c6_seq5	n.d.	0.06	0	0.03	n.d.	n.d.	n.d.	C-type lectin
		comp336133_c6_seq6	n.d.	0	0	0	n.d.	n.d.	n.d.	C-type lectin
		comp336133_c6_seq7	n.d.	0.22	2.18	1.2	n.d.	n.d.	n.d.	---NA---
		comp336133_c6_seq8	n.d.	8.16	2	5.08	n.d.	n.d.	n.d.	C-type lectin
		comp336133_c6_seq9	n.d.	0	0	0	n.d.	n.d.	n.d.	c-type lectin
	comp336251_c1	comp336251_c1_seq1	n.d.	2.57	0	1.285	n.d.	n.d.	n.d.	---NA---
		comp336251_c1_seq2	n.d.	0.11	0.27	0.19	n.d.	n.d.	n.d.	---NA---
		comp336251_c1_seq3	n.d.	15.74	15.53	15.635	n.d.	n.d.	n.d.	C-type lectin
		comp336251_c1_seq4	BF11_336251_c1_seq4_11	113.2	104.68	108.94	n.d.	n.d.	n.d.	immunoglobulin domain
r-type lectins	comp304391_c0	comp304391_c0_seq1	n.d.	0	0	0	n.d.	n.d.	n.d.	r-type lectin
	comp324517_c0	comp324517_c0_seq1	BF11_324517_c0_seq1_9	152.2	0.63	76.415	2.18877	3.27355	2.73116	r-type lectin
	comp324956_c1	comp324956_c1_seq1	n.d.	4.94	0	2.47	n.d.	n.d.	n.d.	r-type lectin
	comp332710_c5	comp332710_c5_seq1	BF11_332710_c5_seq1_6	181.24	80.55	130.895	11.1591	7.40955	9.28431	r-type lectin
		comp332710_c5_seq2	n.d.	0	0.3	0.15	n.d.	n.d.	n.d.	r-type lectin
	comp335291_c0	comp335291_c0_seq1	n.d.	9.92	0	4.96	n.d.	n.d.	n.d.	---NA---
		comp335291_c0_seq10	n.d.	57.09	20.94	39.015	n.d.	n.d.	n.d.	---NA---
		comp335291_c0_seq11	n.d.	21.65	24.97	23.31	n.d.	n.d.	n.d.	r-type lectin
		comp335291_c0_seq2	n.d.	16.9	8.78	12.84	n.d.	n.d.	n.d.	---NA---
		comp335291_c0_seq3	BF11_335291_c0_seq3_8	877.9	579.3	728.6	10.3822	8.06089	9.22157	r-type lectin
		comp335291_c0_seq4	n.d.	77.74	17	47.37	n.d.	n.d.	n.d.	---NA---
		comp335291_c0_seq5	n.d.	11.6	9.49	10.545	n.d.	n.d.	n.d.	---NA---
		comp335291_c0_seq6	n.d.	4.18	0	2.09	n.d.	n.d.	n.d.	---NA---
		comp335291_c0_seq7	n.d.	1.26	0.89	1.075	n.d.	n.d.	n.d.	---NA---
		comp335291_c0_seq8	n.d.	0	0	0	n.d.	n.d.	n.d.	r-type lectin
		comp335291_c0_seq9	n.d.	1.73	0	0.865	n.d.	n.d.	n.d.	---NA---
	comp327042_c0	comp327042_c0_seq1	BF11_327042_c0_seq1_9	5.45	0	2.725	4.31634	1.42086	2.8686	r-type lectin
		comp327042_c0_seq2	n.d.	0.53	4.33	2.43	n.d.	n.d.	n.d.	r-type lectin
SUEL lectins	comp291871_c0	comp291871_c0_seq1	n.d.	1.54	1.94	1.74	n.d.	n.d.	n.d.	SUEL lectin
	comp292388_c1	comp292388_c1_seq1	n.d.	1.42	0	0.71	n.d.	n.d.	n.d.	SUEL lectin
	comp295360_c1	comp295360_c1_seq1	n.d.	2.55	2.83	2.69	n.d.	n.d.	n.d.	SUEL lectin
		comp295360_c1_seq2	n.d.	0.94	2.17	1.555	n.d.	n.d.	n.d.	SUEL lectin
	comp331096_c0	comp331096_c0_seq1	BF11_331096_c0_seq1_26	6.74	4.51	5.625	0.41668	0.174288	0.295484	SUEL lectin, astacin-like protein
		comp331096_c0_seq2	n.d.	0.76	0	0.38	n.d.	n.d.	n.d.	astacin family metalloendopeptidase farm-1
	comp331540_c2	comp331540_c2_seq1	n.d.	4.31	1.77	3.04	n.d.	n.d.	n.d.	SUEL lectin
		comp331540_c2_seq2	n.d.	3.26	0	1.63	n.d.	n.d.	n.d.	---NA---
		comp331540_c2_seq3	n.d.	0.83	0	0.415	n.d.	n.d.	n.d.	---NA---
	comp333145_c2	comp333145_c2_seq1	n.d.	12.28	11.85	12.065	n.d.	n.d.	n.d.	SUEL lectin
	comp335033_c4	comp335033_c4_seq1	n.d.	0	13.82	6.91	n.d.	n.d.	n.d.	---NA---
		comp335033_c4_seq10	n.d.	0	0	0	n.d.	n.d.	n.d.	---NA---
		comp335033_c4_seq11	n.d.	0	0	0	n.d.	n.d.	n.d.	---NA---
		comp335033_c4_seq12	n.d.	0	0	0	n.d.	n.d.	n.d.	CUB domain
		comp335033_c4_seq2	n.d.	0	0	0	n.d.	n.d.	n.d.	---NA---
		comp335033_c4_seq3	n.d.	2.61	0	1.305	n.d.	n.d.	n.d.	---NA---
		comp335033_c4_seq4	n.d.	0	0	0	n.d.	n.d.	n.d.	SUEl lectin
		comp335033_c4_seq5	n.d.	1.05	0	0.525	n.d.	n.d.	n.d.	---NA---
		comp335033_c4_seq6	n.d.	2.93	0	1.465	n.d.	n.d.	n.d.	CUB domain
		comp335033_c4_seq7	n.d.	0	0	0	n.d.	n.d.	n.d.	SUEl lectin
		comp335033_c4_seq8	n.d.	0	0	0	n.d.	n.d.	n.d.	---NA---
		comp335033_c4_seq9	n.d.	1.01	0	0.505	n.d.	n.d.	n.d.	---NA---
galectins	comp317927_c0	comp317927_c0_seq1	n.d.	5.03	0	2.515	n.d.	n.d.	n.d.	galectin-4 (lactose-binding lectin 4) (l-36 lactose-binding protein) (antigen ny-co-27) isoform 1
	comp317927_c1	comp317927_c1_seq1	n.d.	0	0	0	n.d.	n.d.	n.d.	galectin
	comp324874_c2	comp324874_c2_seq1	BF11_324874_c2_seq1_16	159.47	69.5	114.485	0.304833	0	0.152417	galectin
fucolectin	comp335734_c9	comp335734_c9_seq1	n.d.	4.83	3.99	4.41	n.d.	n.d.	n.d.	galactose-binding
		comp335734_c9_seq10	n.d.	0.03	0	0.015	n.d.	n.d.	n.d.	fucolectin domain protein
		comp335734_c9_seq11	n.d.	0	0	0	n.d.	n.d.	n.d.	fucolectin domain protein
		comp335734_c9_seq12	n.d.	0.07	0	0.035	n.d.	n.d.	n.d.	fucolectin domain protein
		comp335734_c9_seq13	n.d.	3.83	0.69	2.26	n.d.	n.d.	n.d.	galactose-binding
		comp335734_c9_seq14	n.d.	0	0	0	n.d.	n.d.	n.d.	---NA---
		comp335734_c9_seq15	n.d.	0.03	0	0.015	n.d.	n.d.	n.d.	galactose-binding
		comp335734_c9_seq16	n.d.	0	0	0	n.d.	n.d.	n.d.	---NA---
		comp335734_c9_seq17	n.d.	0	0	0	n.d.	n.d.	n.d.	---NA---
		comp335734_c9_seq18	n.d.	0	0	0	n.d.	n.d.	n.d.	---NA---
		comp335734_c9_seq19	n.d.	0	0	0	n.d.	n.d.	n.d.	fucolectin domain protein
		comp335734_c9_seq2	n.d.	0	0	0	n.d.	n.d.	n.d.	---NA---
		comp335734_c9_seq20	n.d.	7.97	0	3.985	n.d.	n.d.	n.d.	---NA---
		comp335734_c9_seq21	n.d.	1.13	0	0.565	n.d.	n.d.	n.d.	fucolectin domain protein
		comp335734_c9_seq22	n.d.	0	0	0	n.d.	n.d.	n.d.	fucolectin domain protein
		comp335734_c9_seq23	n.d.	0	0	0	n.d.	n.d.	n.d.	---NA---
		comp335734_c9_seq3	n.d.	0	0	0	n.d.	n.d.	n.d.	---NA---
		comp335734_c9_seq4	n.d.	0	0	0	n.d.	n.d.	n.d.	galactose-binding
		comp335734_c9_seq5	n.d.	0.83	6.37	3.6	n.d.	n.d.	n.d.	---NA---
		comp335734_c9_seq6	n.d.	0.36	0	0.18	n.d.	n.d.	n.d.	fucolectin domain protein
		comp335734_c9_seq7	n.d.	0.12	0	0.06	n.d.	n.d.	n.d.	---NA---
		comp335734_c9_seq8	n.d.	0	0	0	n.d.	n.d.	n.d.	fucolectin domain protein
		comp335734_c9_seq9	n.d.	0	0	0	n.d.	n.d.	n.d.	fucolectin domain protein
fibrinogen-like proteins	comp209251_c0	comp209251_c0_seq1	n.d.	0	0	0	n.d.	n.d.	n.d.	fibrinogen-like protein
	comp244317_c1	comp244317_c1_seq1	n.d.	0	0	0	n.d.	n.d.	n.d.	fibrinogen-like protein
	comp295989_c0	comp295989_c0_seq1	n.d.	0	0	0	n.d.	n.d.	n.d.	fibrinogen-like protein
	comp303898_c0	comp303898_c0_seq1	n.d.	0	0	0	n.d.	n.d.	n.d.	fibrinogen-like protein
	comp324362_c4	comp324362_c4_seq1	n.d.	0	3.18	1.59	n.d.	n.d.	n.d.	fibrinogen-like protein
		comp324362_c4_seq2	n.d.	0	0	0	n.d.	n.d.	n.d.	fibrinogen-like protein
		comp324362_c4_seq3	n.d.	0	0	0	n.d.	n.d.	n.d.	fibrinogen-like protein
	comp324362_c5	comp324362_c5_seq1	n.d.	0	0	0	n.d.	n.d.	n.d.	fibrinogen-like protein
		comp324362_c5_seq2	n.d.	24.16	9.32	16.74	n.d.	n.d.	n.d.	fibrinogen-like protein
	comp325538_c0	comp325538_c0_seq1	n.d.	3.91	1.41	2.66	n.d.	n.d.	n.d.	fibrinogen-like protein
		comp325538_c0_seq2	n.d.	0.79	3.04	1.915	n.d.	n.d.	n.d.	fibrinogen-like protein
	comp328931_c0	comp328931_c0_seq1	n.d.	1.95	0	0.975	n.d.	n.d.	n.d.	---NA---
		comp328931_c0_seq2	n.d.	1.48	0.98	1.23	n.d.	n.d.	n.d.	---NA---
		comp328931_c0_seq3	n.d.	10.45	7.84	9.145	n.d.	n.d.	n.d.	fibrinogen-like protein
		comp328931_c0_seq4	n.d.	0	2.14	1.07	n.d.	n.d.	n.d.	---NA---
	comp329167_c2	comp329167_c2_seq1	n.d.	0	0	0	n.d.	n.d.	n.d.	---NA---
		comp329167_c2_seq2	n.d.	2.43	0	1.215	n.d.	n.d.	n.d.	fibrinogen-like protein
		comp329167_c2_seq3	n.d.	0	0	0	n.d.	n.d.	n.d.	---NA---
		comp329167_c2_seq4	n.d.	0	1.17	0.585	n.d.	n.d.	n.d.	fibrinogen-like protein
		comp329167_c2_seq5	n.d.	0	0	0	n.d.	n.d.	n.d.	---NA---
		comp329167_c2_seq6	n.d.	0	0	0	n.d.	n.d.	n.d.	---NA---
		comp329167_c2_seq7	n.d.	0	0	0	n.d.	n.d.	n.d.	fibrinogen-like protein
	comp330198_c2	comp330198_c2_seq1	n.d.	6.02	0	3.01	n.d.	n.d.	n.d.	fibrinogen-like protein, ficolin-2-like isoform 1
		comp330198_c2_seq2	n.d.	0.3	0	0.15	n.d.	n.d.	n.d.	fibrinogen-like protein, ficolin 1-like
		comp330198_c2_seq3	n.d.	0	0	0	n.d.	n.d.	n.d.	fibrinogen-like protein
		comp330198_c2_seq4	n.d.	1.55	0	0.775	n.d.	n.d.	n.d.	fibrinogen-like protein
		comp330198_c2_seq5	n.d.	0.67	0	0.335	n.d.	n.d.	n.d.	fibrinogen-like protein
	comp330439_c1	comp330439_c1_seq1	n.d.	1.5	2.02	1.76	n.d.	n.d.	n.d.	fibrinogen-like protein
	comp330439_c7	comp330439_c7_seq1	n.d.	6.3	1.18	3.74	n.d.	n.d.	n.d.	fibrinogen-like protein
		comp330439_c7_seq2	n.d.	14.44	0	7.22	n.d.	n.d.	n.d.	fibrinogen-like protein
		comp330439_c7_seq3	n.d.	8.96	0	4.48	n.d.	n.d.	n.d.	fibrinogen-like protein
		comp330439_c7_seq4	n.d.	6.66	4.88	5.77	n.d.	n.d.	n.d.	fibrinogen-like protein
		comp330439_c7_seq5	n.d.	0.16	0	0.08	n.d.	n.d.	n.d.	fibrinogen-like 1
		comp330439_c7_seq6	n.d.	0	0	0	n.d.	n.d.	n.d.	---NA---
		comp330439_c7_seq7	n.d.	4.64	3.42	4.03	n.d.	n.d.	n.d.	fibrinogen-like protein
		comp330439_c7_seq8	n.d.	1.01	0	0.505	n.d.	n.d.	n.d.	fibrinogen-like protein
	comp330529_c2	comp330529_c2_seq1	BF11_330529_c2_seq1_20	33.44	34.71	34.075	n.d.	n.d.	n.d.	fibrinogen-like protein,
		comp330529_c2_seq2	BF11_330529_c2_seq2_29	0	0	0	n.d.	n.d.	n.d.	fibrinogen-like protein,
		comp330529_c2_seq3	n.d.	23.12	24.87	23.995	n.d.	n.d.	n.d.	fibrinogen-like protein,
		comp330529_c2_seq4	n.d.	5.91	0	2.955	n.d.	n.d.	n.d.	fibrinogen-like protein,
		comp330529_c2_seq5	BF11_330529_c2_seq5_19	0	0.01	0.005	n.d.	n.d.	n.d.	fibrinogen-like protein,
		comp330529_c2_seq6	BF11_330529_c2_seq6_24	25.84	53.67	39.755	n.d.	n.d.	n.d.	fibrinogen-like protein,
		comp330529_c2_seq7	n.d.	0	0	0	n.d.	n.d.	n.d.	fibrinogen-like protein,
		comp330529_c2_seq8	n.d.	18.2	6.95	12.575	n.d.	n.d.	n.d.	fibrinogen-like protein,
	comp330639_c0	comp330639_c0_seq1	n.d.	16.3	7.56	11.93	n.d.	n.d.	n.d.	fibrinogen-like 1
		comp330639_c0_seq2	n.d.	0.38	2.44	1.41	n.d.	n.d.	n.d.	collagen alpha-1 chain
		comp330639_c0_seq3	n.d.	24.24	39.65	31.945	n.d.	n.d.	n.d.	fibrinogen-like protein
	comp331552_c0	comp331552_c0_seq1	n.d.	0	0	0	n.d.	n.d.	n.d.	---NA---
		comp331552_c0_seq2	n.d.	1.42	1.25	1.335	n.d.	n.d.	n.d.	fibrinogen-like protein
		comp331552_c0_seq3	n.d.	5.57	0	2.785	n.d.	n.d.	n.d.	fibrinogen-like protein
		comp331552_c0_seq4	n.d.	2.77	0	1.385	n.d.	n.d.	n.d.	fibrinogen-like protein
		comp331552_c0_seq5	n.d.	1.6	0	0.8	n.d.	n.d.	n.d.	fibrinogen-like protein
		comp331552_c0_seq6	n.d.	5	4.62	4.81	n.d.	n.d.	n.d.	---NA---
		comp331552_c0_seq7	n.d.	5.44	0.83	3.135	n.d.	n.d.	n.d.	---NA---
	comp331819_c0	comp331819_c0_seq1	n.d.	1.72	0	0.86	n.d.	n.d.	n.d.	fibrinogen-like protein
		comp331819_c0_seq2	n.d.	5.25	0	2.625	n.d.	n.d.	n.d.	fibrinogen-like protein, ficolin 1-like
		comp331819_c0_seq3	n.d.	8.12	4.37	6.245	n.d.	n.d.	n.d.	fibrinogen-like protein
		comp331819_c0_seq4	n.d.	1.68	1.76	1.72	n.d.	n.d.	n.d.	fibrinogen-like protein
	comp332239_c2	comp332239_c2_seq1	n.d.	8.3	8.93	8.615	n.d.	n.d.	n.d.	fibrinogen-like protein, ficolin-2-like isoform 1
		comp332239_c2_seq2	n.d.	1.88	0	0.94	n.d.	n.d.	n.d.	fibrinogen-like protein, ficolin-2-like isoform 1
		comp332239_c2_seq3	n.d.	0	0	0	n.d.	n.d.	n.d.	---NA---
		comp332239_c2_seq4	n.d.	0	0	0	n.d.	n.d.	n.d.	---NA---
		comp332239_c2_seq5	n.d.	0.8	4.66	2.73	n.d.	n.d.	n.d.	fibrinogen-like protein, ficolin-2-like isoform 1
		comp332239_c2_seq6	n.d.	19.82	22.18	21	n.d.	n.d.	n.d.	---NA---
		comp332239_c2_seq7	n.d.	6.87	10.94	8.905	n.d.	n.d.	n.d.	Epidermal growth factor-like domain
		comp332239_c2_seq8	n.d.	1.27	0	0.635	n.d.	n.d.	n.d.	---NA---
		comp332239_c2_seq9	n.d.	11.26	3.63	7.445	n.d.	n.d.	n.d.	---NA---
	comp333150_c4	comp333150_c4_seq1	n.d.	0	0	0	n.d.	n.d.	n.d.	fibrinogen-like protein
		comp333150_c4_seq2	n.d.	11.11	7.4	9.255	n.d.	n.d.	n.d.	fibrinogen-like protein, ficolin-2 precursor
		comp333150_c4_seq3	n.d.	0	0	0	n.d.	n.d.	n.d.	---NA---
		comp333150_c4_seq4	n.d.	0.48	0	0.24	n.d.	n.d.	n.d.	fibrinogen-like protein 1 precursor
		comp333150_c4_seq5	n.d.	0	0	0	n.d.	n.d.	n.d.	fibrinogen-like protein
		comp333150_c4_seq6	n.d.	6.52	0	3.26	n.d.	n.d.	n.d.	fibrinogen-like protein
		comp333150_c4_seq7	n.d.	0	0	0	n.d.	n.d.	n.d.	fibrinogen-like protein
	comp333932_c0	comp333932_c0_seq1	n.d.	4.6	7.18	5.89	n.d.	n.d.	n.d.	fibrinogen-like protein, ficolin 1-like
		comp333932_c0_seq2	n.d.	3.23	3.65	3.44	n.d.	n.d.	n.d.	---NA---
		comp333932_c0_seq3	n.d.	1.64	0	0.82	n.d.	n.d.	n.d.	fibrinogen-like protein
		comp333932_c0_seq4	n.d.	2	0	1	n.d.	n.d.	n.d.	---NA---
	comp334051_c3	comp334051_c3_seq1	n.d.	0	0	0	n.d.	n.d.	n.d.	nonfibrillar collagen
		comp334051_c3_seq10	n.d.	4.7	0	2.35	n.d.	n.d.	n.d.	---NA---
		comp334051_c3_seq11	n.d.	1.81	0	0.905	n.d.	n.d.	n.d.	alpha-carbonic anhydrase
		comp334051_c3_seq12	n.d.	5.78	0	2.89	n.d.	n.d.	n.d.	alpha-carbonic anhydrase
		comp334051_c3_seq13	n.d.	0.31	0	0.155	n.d.	n.d.	n.d.	alpha-carbonic anhydrase
		comp334051_c3_seq14	n.d.	0.55	0	0.275	n.d.	n.d.	n.d.	nonfibrillar collagen
		comp334051_c3_seq15	n.d.	0	0	0	n.d.	n.d.	n.d.	---NA---
		comp334051_c3_seq2	n.d.	0.36	0	0.18	n.d.	n.d.	n.d.	fibrinogen-like protein 1-like
		comp334051_c3_seq3	n.d.	0	0	0	n.d.	n.d.	n.d.	alpha-carbonic anhydrase
		comp334051_c3_seq4	n.d.	0	0	0	n.d.	n.d.	n.d.	alpha-carbonic anhydrase
		comp334051_c3_seq5	n.d.	0.56	0	0.28	n.d.	n.d.	n.d.	alpha-carbonic anhydrase
		comp334051_c3_seq6	n.d.	0	0	0	n.d.	n.d.	n.d.	alpha-carbonic anhydrase
		comp334051_c3_seq7	n.d.	1.36	0	0.68	n.d.	n.d.	n.d.	nonfibrillar collagen
		comp334051_c3_seq8	n.d.	0	0	0	n.d.	n.d.	n.d.	---NA---
		comp334051_c3_seq9	n.d.	0.61	0	0.305	n.d.	n.d.	n.d.	fibrinogen-like protein 1-like
	comp334745_c8	comp334745_c8_seq1	n.d.	21.42	11.03	16.225	n.d.	n.d.	n.d.	fibrinogen-like protein
		comp334745_c8_seq2	n.d.	11.27	1.62	6.445	n.d.	n.d.	n.d.	fibrinogen-like protein
	comp334792_c2	comp334792_c2_seq1	n.d.	9.52	0	4.76	n.d.	n.d.	n.d.	fibrinogen-like protein
	comp334922_c2	comp334922_c2_seq1	n.d.	0	0	0	n.d.	n.d.	n.d.	fibrinogen-like protein
	comp335166_c1	comp335166_c1_seq1	n.d.	0.36	0	0.18	n.d.	n.d.	n.d.	---NA---
		comp335166_c1_seq10	n.d.	4.77	1.04	2.905	n.d.	n.d.	n.d.	fibrinogen-like protein
		comp335166_c1_seq11	n.d.	1.09	0	0.545	n.d.	n.d.	n.d.	fibrinogen-like protein
		comp335166_c1_seq12	n.d.	0	0	0	n.d.	n.d.	n.d.	fibrinogen-like protein, ficolin 1-like
		comp335166_c1_seq13	n.d.	0.03	0	0.015	n.d.	n.d.	n.d.	---NA---
		comp335166_c1_seq14	n.d.	0	0	0	n.d.	n.d.	n.d.	fibrinogen-like protein
		comp335166_c1_seq15	n.d.	19.83	1.33	10.58	n.d.	n.d.	n.d.	fibrinogen-like protein 1-like
		comp335166_c1_seq2	n.d.	8.39	0.61	4.5	n.d.	n.d.	n.d.	fibrinogen-like protein
		comp335166_c1_seq3	n.d.	19.65	0	9.825	n.d.	n.d.	n.d.	fibrinogen-like protein
		comp335166_c1_seq4	n.d.	0.49	0	0.245	n.d.	n.d.	n.d.	---NA---
		comp335166_c1_seq5	n.d.	0	0	0	n.d.	n.d.	n.d.	fibrinogen-like protein
		comp335166_c1_seq6	n.d.	1.56	0	0.78	n.d.	n.d.	n.d.	---NA---
		comp335166_c1_seq7	n.d.	12.26	0	6.13	n.d.	n.d.	n.d.	fibrinogen-like protein
		comp335166_c1_seq8	n.d.	0	0	0	n.d.	n.d.	n.d.	---NA---
		comp335166_c1_seq9	n.d.	0	0	0	n.d.	n.d.	n.d.	---NA---
	comp335312_c0	comp335312_c0_seq1	n.d.	0	0	0	n.d.	n.d.	n.d.	---NA---
		comp335312_c0_seq10	n.d.	0	0	0	n.d.	n.d.	n.d.	fibrinogen-like protein
		comp335312_c0_seq11	n.d.	7.87	2.93	5.4	n.d.	n.d.	n.d.	---NA---
		comp335312_c0_seq12	n.d.	3.81	5.61	4.71	n.d.	n.d.	n.d.	---NA---
		comp335312_c0_seq13	n.d.	0	0	0	n.d.	n.d.	n.d.	---NA---
		comp335312_c0_seq14	n.d.	0	0	0	n.d.	n.d.	n.d.	---NA---
		comp335312_c0_seq15	n.d.	0	0	0	n.d.	n.d.	n.d.	fibrinogen-related protein
		comp335312_c0_seq16	n.d.	0	0	0	n.d.	n.d.	n.d.	---NA---
		comp335312_c0_seq17	n.d.	0	0	0	n.d.	n.d.	n.d.	---NA---
		comp335312_c0_seq18	n.d.	0	0	0	n.d.	n.d.	n.d.	fibrinogen-like protein
		comp335312_c0_seq19	n.d.	0	0	0	n.d.	n.d.	n.d.	---NA---
		comp335312_c0_seq2	n.d.	0	0	0	n.d.	n.d.	n.d.	---NA---
		comp335312_c0_seq3	n.d.	0	0	0	n.d.	n.d.	n.d.	fibrinogen-like protein
		comp335312_c0_seq4	n.d.	2.88	8.28	5.58	n.d.	n.d.	n.d.	fibrinogen-like protein
		comp335312_c0_seq5	n.d.	0.95	0	0.475	n.d.	n.d.	n.d.	fibrinogen-related protein
		comp335312_c0_seq6	n.d.	0	0	0	n.d.	n.d.	n.d.	---NA---
		comp335312_c0_seq7	n.d.	9.99	17.66	13.825	n.d.	n.d.	n.d.	fibrinogen-like protein, ficolin 1-like
		comp335312_c0_seq8	n.d.	20.4	24.51	22.455	n.d.	n.d.	n.d.	---NA---
		comp335312_c0_seq9	n.d.	4.17	3.56	3.865	n.d.	n.d.	n.d.	fibrinogen-like protein, ficolin-2-like isoform 1
	comp335876_c0	comp335876_c0_seq1	n.d.	0	0	0	n.d.	n.d.	n.d.	fibrinogen-related protein
		comp335876_c0_seq10	n.d.	0	0	0	n.d.	n.d.	n.d.	fibrinogen-like protein, frep5 fbg variant 2
		comp335876_c0_seq11	n.d.	0.38	0	0.19	n.d.	n.d.	n.d.	fibrinogen-like protein
		comp335876_c0_seq12	n.d.	12.38	11.78	12.08	n.d.	n.d.	n.d.	fibrinogen-related protein
		comp335876_c0_seq13	n.d.	1.87	0	0.935	n.d.	n.d.	n.d.	---NA---
		comp335876_c0_seq14	n.d.	8.63	1.55	5.09	n.d.	n.d.	n.d.	fibrinogen-related protein
		comp335876_c0_seq2	n.d.	1.36	0	0.68	n.d.	n.d.	n.d.	fibrinogen-like protein, frep5 fbg variant 2
		comp335876_c0_seq3	n.d.	12.44	4.26	8.35	n.d.	n.d.	n.d.	fibrinogen-like protein
		comp335876_c0_seq4	n.d.	0	0	0	n.d.	n.d.	n.d.	fibrinogen-like protein
		comp335876_c0_seq5	n.d.	30.58	0	15.29	n.d.	n.d.	n.d.	fibrinogen-like protein
		comp335876_c0_seq6	n.d.	1.3	0	0.65	n.d.	n.d.	n.d.	---NA---
		comp335876_c0_seq7	n.d.	0	0	0	n.d.	n.d.	n.d.	fibrinogen-like protein
		comp335876_c0_seq8	n.d.	0	0.59	0.295	n.d.	n.d.	n.d.	---NA---
		comp335876_c0_seq9	n.d.	3.56	4.05	3.805	n.d.	n.d.	n.d.	fibrinogen-related protein
	comp336604_c2	comp336604_c2_seq1	n.d.	51.74	18.53	35.135	n.d.	n.d.	n.d.	endonuclease-reverse transcriptase
		comp336604_c2_seq10	n.d.	0	19.35	9.675	n.d.	n.d.	n.d.	---NA---
		comp336604_c2_seq11	n.d.	0	0	0	n.d.	n.d.	n.d.	endonuclease-reverse transcriptase
		comp336604_c2_seq12	n.d.	1.17	2.16	1.665	n.d.	n.d.	n.d.	endonuclease-reverse transcriptase
		comp336604_c2_seq13	n.d.	61.31	9.73	35.52	n.d.	n.d.	n.d.	endonuclease-reverse transcriptase
		comp336604_c2_seq14	n.d.	74.39	112.52	93.455	n.d.	n.d.	n.d.	---NA---
		comp336604_c2_seq15	n.d.	4.5	0	2.25	n.d.	n.d.	n.d.	endonuclease-reverse transcriptase
		comp336604_c2_seq16	n.d.	2.29	0.07	1.18	n.d.	n.d.	n.d.	fibrinogen-like protein
		comp336604_c2_seq2	n.d.	7.17	5.72	6.445	n.d.	n.d.	n.d.	fibrinogen-like protein
		comp336604_c2_seq3	n.d.	9.22	22.03	15.625	n.d.	n.d.	n.d.	fibrinogen-like protein
		comp336604_c2_seq4	n.d.	6.01	7.16	6.585	n.d.	n.d.	n.d.	---NA---
		comp336604_c2_seq5	n.d.	0	0	0	n.d.	n.d.	n.d.	endonuclease-reverse transcriptase
		comp336604_c2_seq6	n.d.	13.31	8.11	10.71	n.d.	n.d.	n.d.	endonuclease-reverse transcriptase
		comp336604_c2_seq7	n.d.	0	0	0	n.d.	n.d.	n.d.	---NA---
		comp336604_c2_seq8	n.d.	0.39	6.29	3.34	n.d.	n.d.	n.d.	fibrinogen-like protein
		comp336604_c2_seq9	n.d.	6.53	4.75	5.64	n.d.	n.d.	n.d.	endonuclease-reverse transcriptase
toll-like receptors/variable lymphocyte receptors	comp288229_c0	comp288229_c0_seq1	n.d.	0.55	0	0.275	n.d.	n.d.	n.d.	4 leucine-rich repeats, similarity to VLR A
	comp308544_c0	comp308544_c0_seq1	n.d.	0	0	0	n.d.	n.d.	n.d.	single Toll-Interleukin receptor (TIR) domain protein, similar to TLR
	comp329847_c2	comp329847_c2_seq1	n.d.	0	0	0	n.d.	n.d.	n.d.	Toll-Interleukin receptor (TIR) domain, similar to TLR
		comp329847_c2_seq10	n.d.	0	0	0	n.d.	n.d.	n.d.	transmembrane domain, similarity to TLR
		comp329847_c2_seq11	n.d.	9.89	8.06	8.975	n.d.	n.d.	n.d.	---NA---
		comp329847_c2_seq12	n.d.	5.79	1.32	3.555	n.d.	n.d.	n.d.	15 leucine-rich repeats on extracellular domain, transmembrane domain, signal peptide
		comp329847_c2_seq13	n.d.	4.47	5.25	4.86	n.d.	n.d.	n.d.	transmembrane domain
		comp329847_c2_seq14	n.d.	0	0	0	n.d.	n.d.	n.d.	15 leucine-rich repeats on extracellular domain, transmembrane domain, signal peptide
		comp329847_c2_seq15	n.d.	0	0	0	n.d.	n.d.	n.d.	transmembrane domain, similarity to TLR
		comp329847_c2_seq16	n.d.	2.62	1.16	1.89	n.d.	n.d.	n.d.	leucine-rich repeat, transmembrane domain, signal peptide
		comp329847_c2_seq17	n.d.	2.44	0	1.22	n.d.	n.d.	n.d.	leucine-rich repeat, transmembrane domain, signal peptide
		comp329847_c2_seq2	n.d.	0.72	6.56	3.64	n.d.	n.d.	n.d.	---NA---
		comp329847_c2_seq3	BF11_329847_c2_seq3_18	0.86	0	0.43	n.d.	n.d.	n.d.	Toll-Interleukin receptor (TIR) domain with transmembrane domain, similar to TLR
		comp329847_c2_seq4	n.d.	0.22	0	0.11	n.d.	n.d.	n.d.	15 leucine-rich repeats on extracellular domain, TIR domain on intracellular domain, transmembrane domain, signal peptide
		comp329847_c2_seq5	n.d.	0.1	0	0.05	n.d.	n.d.	n.d.	Toll-Interleukin receptor (TIR) domain, transmembrane domain, similar to TLR
		comp329847_c2_seq6	n.d.	0	0	0	n.d.	n.d.	n.d.	---NA---
		comp329847_c2_seq7	n.d.	0	1.13	0.565	n.d.	n.d.	n.d.	15 leucine-rich repeats on extracellular domain, TIR domain on intracellular domain, transmembrane domain, signal peptide
		comp329847_c2_seq8	n.d.	0.89	0	0.445	n.d.	n.d.	n.d.	Toll-Interleukin receptor (TIR) domain protein with transmembrane domain
		comp329847_c2_seq9	n.d.	0	0	0	n.d.	n.d.	n.d.	15 leucine-rich repeats on extracellular domain, TIR domain on intracellular domain, transmembrane domain, signal peptide
	comp330118_c1	comp330118_c1_seq1	n.d.	0	0	0	n.d.	n.d.	n.d.	transmembrane domain
		comp330118_c1_seq10	n.d.	0	0	0	n.d.	n.d.	n.d.	leucine-rich repeat, transmembrane domain
		comp330118_c1_seq11	n.d.	0.77	0	0.385	n.d.	n.d.	n.d.	4 leucine-rich repeats, similarity to variable lymphocyte receptor
		comp330118_c1_seq12	n.d.	0	0	0	n.d.	n.d.	n.d.	protein containing Toll-Interleukin receptor (TIR) domain with transmembrane, leucine-rich repeat and cystein-rich flanking region
		comp330118_c1_seq13	n.d.	0.22	0	0.11	n.d.	n.d.	n.d.	related to Toll protein with leucine-rich repeat domain
		comp330118_c1_seq14	n.d.	0	1.26	0.63	n.d.	n.d.	n.d.	related to Toll protein with leucine-rich repeat domain
		comp330118_c1_seq15	n.d.	0	0	0	n.d.	n.d.	n.d.	---NA---
		comp330118_c1_seq2	n.d.	1.08	0	0.54	n.d.	n.d.	n.d.	leucine-rich repeat and cystein-rich flanking region, transmembrane domain and internal Toll-Interleukin receptor (TIR) domain
		comp330118_c1_seq3	n.d.	0	0	0	n.d.	n.d.	n.d.	---NA---
		comp330118_c1_seq4	n.d.	0	0	0	n.d.	n.d.	n.d.	leucine-rich repeat
		comp330118_c1_seq5	n.d.	0	0	0	n.d.	n.d.	n.d.	3 leucine-rich repeats, similarity to varibale lymphocyte receptor
		comp330118_c1_seq6	n.d.	0	0	0	n.d.	n.d.	n.d.	---NA---
		comp330118_c1_seq7	n.d.	0	0	0	n.d.	n.d.	n.d.	3 leucine-rich repeats, similarity to varibale lymphocyte receptor
		comp330118_c1_seq8	n.d.	0	0	0	n.d.	n.d.	n.d.	leucine-rich repeat ON THE CYTOPLASMIC SITE, transmembrane domain
		comp330118_c1_seq9	n.d.	0	6.82	3.41	n.d.	n.d.	n.d.	leucine-rich repeat, signal peptide
	comp330178_c1	comp330178_c1_seq1	n.d.	2.62	1.96	2.29	n.d.	n.d.	n.d.	single Toll-Interleukin receptor (TIR) domain protein, similar to TLR
	comp335045_c1	comp335045_c1_seq1	n.d.	0.65	3.09	1.87	n.d.	n.d.	n.d.	transmembrane domain
		comp335045_c1_seq10	n.d.	12.98	1.51	7.245	n.d.	n.d.	n.d.	---NA---
		comp335045_c1_seq2	n.d.	4.9	1.41	3.155	n.d.	n.d.	n.d.	---NA---
		comp335045_c1_seq3	n.d.	0	0	0	n.d.	n.d.	n.d.	transmembrane domain
		comp335045_c1_seq4	n.d.	5.75	5.14	5.445	n.d.	n.d.	n.d.	---NA---
		comp335045_c1_seq5	n.d.	3.37	6.6	4.985	n.d.	n.d.	n.d.	transmembrane domain
		comp335045_c1_seq6	n.d.	5.08	2.11	3.595	n.d.	n.d.	n.d.	Toll-Interleukin receptor (TIR) domain
		comp335045_c1_seq7	n.d.	0	1.37	0.685	n.d.	n.d.	n.d.	---NA---
		comp335045_c1_seq8	n.d.	0.08	0	0.04	n.d.	n.d.	n.d.	transmembrane domain
		comp335045_c1_seq9	n.d.	6.78	9.92	8.35	n.d.	n.d.	n.d.	---NA---
	comp179841_c0	comp179841_c0_seq1	n.d.	0	0	0	n.d.	n.d.	n.d.	3 leucine-rich repeats, similar to variable lymphocyte receptor
	comp244649_c0	comp244649_c0_seq1	n.d.	0	0	0	n.d.	n.d.	n.d.	3 leucine-rich repeats, similar to variable lymphocyte receptor
	comp263075_c0	comp263075_c0_seq1	n.d.	0	0	0	n.d.	n.d.	n.d.	leucine-rich repeat, similar to variable lymphocyte receptor
	comp321901_c0	comp321901_c0_seq1	n.d.	0	0	0	n.d.	n.d.	n.d.	3 leucine-rich repeats, similar to variable lymphocyte receptor
	comp321901_c1	comp321901_c1_seq1	n.d.	7.21	3.92	5.565	n.d.	n.d.	n.d.	4 leucine-rich repeats, similar to variable lymphocyte receptor
	comp324324_c1	comp324324_c1_seq1	n.d.	2.38	3.99	3.185	n.d.	n.d.	n.d.	leucine-rich repeat, similar to variable lymphocyte receptor diversity region
	comp325011_c2	comp325011_c2_seq1	n.d.	0	0	0	n.d.	n.d.	n.d.	3 leucine-rich repeats, similar to variable lymphocyte receptor
scavenger receptor cystein-rich proteins	comp309069_c0	comp309069_c0_seq1	n.d.	6.86	0	3.43	n.d.	n.d.	n.d.	SRCR family protein, scavenger receptor cysteine-rich protein partial
		comp309069_c0_seq2	n.d.	2.77	0	1.385	n.d.	n.d.	n.d.	SRCR family protein, scavenger receptor cysteine-rich protein partial
		comp309069_c0_seq3	n.d.	2.03	0	1.015	n.d.	n.d.	n.d.	SRCR family protein
	comp324195_c1	comp324195_c1_seq1	n.d.	15.62	0	7.81	n.d.	n.d.	n.d.	---NA---
		comp324195_c1_seq2	n.d.	0.71	0	0.355	n.d.	n.d.	n.d.	SRCR family protein, scavenger receptor cysteine-rich protein type 12 precursor
		comp324195_c1_seq3	n.d.	2.85	3.08	2.965	n.d.	n.d.	n.d.	SRCR family protein, scavenger receptor cysteine-rich protein type 12 precursor
	comp327181_c0	comp327181_c0_seq1	n.d.	0	5.7	2.85	n.d.	n.d.	n.d.	scavenger receptor cysteine-rich type 1 protein m160 isoform 1
		comp327181_c0_seq2	n.d.	4.92	7.04	5.98	n.d.	n.d.	n.d.	concanavalin A-like lectin/glucanase domain
		comp327181_c0_seq3	n.d.	3.26	0	1.63	n.d.	n.d.	n.d.	scavenger receptor cysteine-rich type 1 protein m160 isoform 1
	comp329845_c9	comp329845_c9_seq1	n.d.	1.53	4.37	2.95	n.d.	n.d.	n.d.	cys-rich cocoon protein
		comp329845_c9_seq2	n.d.	0	0	0	n.d.	n.d.	n.d.	SRCR protein, cd163 antigen isoform a
		comp329845_c9_seq3	n.d.	0	0.68	0.34	n.d.	n.d.	n.d.	srcr membrane form 2
		comp329845_c9_seq4	n.d.	1.51	2.68	2.095	n.d.	n.d.	n.d.	srcr membrane form partial
		comp329845_c9_seq5	n.d.	3.51	3.93	3.72	n.d.	n.d.	n.d.	srcr membrane form partial
	comp330058_c4	comp330058_c4_seq1	n.d.	0	0	0	n.d.	n.d.	n.d.	srcr domain of mouse marco
		comp330058_c4_seq10	n.d.	0	1.92	0.96	n.d.	n.d.	n.d.	SRCR family protein, lipophorin receptor
		comp330058_c4_seq2	n.d.	3.49	0	1.745	n.d.	n.d.	n.d.	SRCR family protein, lipophorin receptor
		comp330058_c4_seq3	n.d.	3.02	0	1.51	n.d.	n.d.	n.d.	SRCR family protein, macrophage receptor with collagenous structure
		comp330058_c4_seq4	n.d.	2.22	0	1.11	n.d.	n.d.	n.d.	SRCR protein, deleted in malignant brain tumors 1 isoform a precursor
		comp330058_c4_seq5	n.d.	1.64	0	0.82	n.d.	n.d.	n.d.	SRCR family protein, tequila/graal protein
		comp330058_c4_seq6	n.d.	3.72	0	1.86	n.d.	n.d.	n.d.	---NA---
		comp330058_c4_seq7	n.d.	0.14	0	0.07	n.d.	n.d.	n.d.	vitellogenin receptor
		comp330058_c4_seq8	n.d.	0.81	12.44	6.625	n.d.	n.d.	n.d.	SRCR family protein, tequila/graal protein
		comp330058_c4_seq9	n.d.	0	0	0	n.d.	n.d.	n.d.	scavenger receptor, deleted in malignant brain tumors 1 isoform a precursor
	comp331265_c0	comp331265_c0_seq1	n.d.	0.33	0	0.165	n.d.	n.d.	n.d.	---NA---
		comp331265_c0_seq2	n.d.	0.25	0	0.125	n.d.	n.d.	n.d.	---NA---
		comp331265_c0_seq3	n.d.	0	0	0	n.d.	n.d.	n.d.	---NA---
		comp331265_c0_seq4	n.d.	1.65	0	0.825	n.d.	n.d.	n.d.	---NA---
		comp331265_c0_seq5	n.d.	0	0	0	n.d.	n.d.	n.d.	scavenger receptor cysteine-rich protein type 12 partial
		comp331265_c0_seq6	n.d.	0	0	0	n.d.	n.d.	n.d.	scavenger receptor cysteine-rich protein type 12 precursor
		comp331265_c0_seq7	n.d.	13.78	0	6.89	n.d.	n.d.	n.d.	---NA---
		comp331265_c0_seq8	n.d.	5.63	0	2.815	n.d.	n.d.	n.d.	scavenger receptor cysteine-rich protein type 12 precursor
		comp331265_c0_seq9	n.d.	34.74	0	17.37	n.d.	n.d.	n.d.	---NA---
	comp332789_c1	comp332789_c1_seq1	n.d.	0.16	0.88	0.52	n.d.	n.d.	n.d.	scavenger receptor cysteine-rich protein
		comp332789_c1_seq2	n.d.	18.85	12.3	15.575	n.d.	n.d.	n.d.	fibrillin partial
		comp332789_c1_seq3	n.d.	4.39	3.94	4.165	n.d.	n.d.	n.d.	scavenger receptor cysteine-rich partial
		comp332789_c1_seq4	n.d.	0	0	0	n.d.	n.d.	n.d.	fibrillin 1
		comp332789_c1_seq5	n.d.	0	0	0	n.d.	n.d.	n.d.	scavenger receptor cysteine-rich partial
	comp333407_c3	comp333407_c3_seq1	n.d.	0	0	0	n.d.	n.d.	n.d.	Thrombospondin, type 1 repeat
		comp333407_c3_seq10	n.d.	0	0	0	n.d.	n.d.	n.d.	Low-density lipoprotein (LDL) receptor class A repeat
		comp333407_c3_seq11	n.d.	2.53	3.11	2.82	n.d.	n.d.	n.d.	---NA---
		comp333407_c3_seq12	n.d.	0	0	0	n.d.	n.d.	n.d.	---NA---
		comp333407_c3_seq13	n.d.	5.35	2.64	3.995	n.d.	n.d.	n.d.	Thrombospondin, type 1 repeat
		comp333407_c3_seq14	n.d.	0.5	0	0.25	n.d.	n.d.	n.d.	Low-density lipoprotein (LDL) receptor class A repeat
		comp333407_c3_seq15	n.d.	0	0	0	n.d.	n.d.	n.d.	---NA---
		comp333407_c3_seq16	n.d.	0	0	0	n.d.	n.d.	n.d.	---NA---
		comp333407_c3_seq17	n.d.	0	0	0	n.d.	n.d.	n.d.	Thrombospondin, type 1 repeat
		comp333407_c3_seq18	n.d.	2.11	6.24	4.175	n.d.	n.d.	n.d.	Thrombospondin, type 1 repeat
		comp333407_c3_seq19	n.d.	4.92	0	2.46	n.d.	n.d.	n.d.	scavenger receptor cysteine-rich protein
		comp333407_c3_seq2	n.d.	0	0	0	n.d.	n.d.	n.d.	---NA---
		comp333407_c3_seq20	n.d.	8.96	0	4.48	n.d.	n.d.	n.d.	Thrombospondin, type 1 repeat
		comp333407_c3_seq3	n.d.	2.17	1	1.585	n.d.	n.d.	n.d.	---NA---
		comp333407_c3_seq4	n.d.	9.23	6.73	7.98	n.d.	n.d.	n.d.	---NA---
		comp333407_c3_seq5	n.d.	4.49	1.68	3.085	n.d.	n.d.	n.d.	Thrombospondin, type 1 repeat
		comp333407_c3_seq6	n.d.	0.27	0	0.135	n.d.	n.d.	n.d.	---NA---
		comp333407_c3_seq7	n.d.	4.57	0	2.285	n.d.	n.d.	n.d.	---NA---
		comp333407_c3_seq8	n.d.	0.93	0	0.465	n.d.	n.d.	n.d.	Thrombospondin, type 1 repeat
		comp333407_c3_seq9	n.d.	4.29	0	2.145	n.d.	n.d.	n.d.	Thrombospondin, type 1 repeat
	comp334332_c0	comp334332_c0_seq1	n.d.	383.36	322.52	352.94	n.d.	n.d.	n.d.	---NA---
		comp334332_c0_seq2	n.d.	2.9	0	1.45	n.d.	n.d.	n.d.	low-density lipoprotein receptor-related protein 6
		comp334332_c0_seq3	BF11_334332_c0_seq3_31	171.19	136.24	153.715	n.d.	n.d.	n.d.	UspA protein
		comp334332_c0_seq4	n.d.	0	0	0	n.d.	n.d.	n.d.	---NA---
		comp334332_c0_seq5	n.d.	43.43	15.15	29.29	n.d.	n.d.	n.d.	low-density lipoprotein receptor-related protein 6
		comp334332_c0_seq6	n.d.	128.2	23.34	75.77	n.d.	n.d.	n.d.	scavenger receptor cysteine-rich protein type 12 partial
		comp334332_c0_seq7	n.d.	0	0	0	n.d.	n.d.	n.d.	---NA---
	comp334882_c0	comp334882_c0_seq1	n.d.	2.75	2.96	2.855	n.d.	n.d.	n.d.	scavenger receptor, deleted in malignant brain tumors 1 isoform a precursor
		comp334882_c0_seq10	n.d.	0	0	0	n.d.	n.d.	n.d.	scavenger receptor cysteine-rich protein type 12 partial
		comp334882_c0_seq11	n.d.	2.27	0	1.135	n.d.	n.d.	n.d.	---NA---
		comp334882_c0_seq12	n.d.	3.31	0	1.655	n.d.	n.d.	n.d.	---NA---
		comp334882_c0_seq13	n.d.	0.51	0	0.255	n.d.	n.d.	n.d.	scavenger receptor, deleted in malignant brain tumors 1 isoform a precursor
		comp334882_c0_seq2	n.d.	0	0	0	n.d.	n.d.	n.d.	scavenger receptor, deleted in malignant brain tumors 1 isoform a precursor
		comp334882_c0_seq3	n.d.	0	0	0	n.d.	n.d.	n.d.	SRCR family protein
		comp334882_c0_seq4	n.d.	12.51	10.13	11.32	n.d.	n.d.	n.d.	SRCR family protein
		comp334882_c0_seq5	n.d.	0.55	0	0.275	n.d.	n.d.	n.d.	---NA---
		comp334882_c0_seq6	n.d.	0	0	0	n.d.	n.d.	n.d.	SRCR family protein
		comp334882_c0_seq7	n.d.	0	0	0	n.d.	n.d.	n.d.	---NA---
		comp334882_c0_seq8	n.d.	0	0	0	n.d.	n.d.	n.d.	scavenger receptor cysteine-rich protein
		comp334882_c0_seq9	n.d.	2.05	0	1.025	n.d.	n.d.	n.d.	scavenger receptor cysteine-rich protein type 12 partial
	comp334995_c0	comp334995_c0_seq1	n.d.	10.36	0	5.18	n.d.	n.d.	n.d.	low-density lipoprotein receptor-related protein 4 precursor (multiple epidermal growth factor-like domains 7)
		comp334995_c0_seq2	n.d.	0	0	0	n.d.	n.d.	n.d.	serine protease
		comp334995_c0_seq3	n.d.	0.31	0	0.155	n.d.	n.d.	n.d.	scavenger receptor, deleted in malignant brain tumors 1 isoform a precursor
		comp334995_c0_seq4	n.d.	0	0	0	n.d.	n.d.	n.d.	Six-bladed beta-propeller, TolB-like
		comp334995_c0_seq5	n.d.	0	0	0	n.d.	n.d.	n.d.	low-density lipoprotein receptor-related protein 4 precursor (multiple epidermal growth factor-like domains 7)
	comp334998_c0	comp334998_c0_seq1	n.d.	0	0	0	n.d.	n.d.	n.d.	serine protease
	comp334998_c2	comp334998_c2_seq1	n.d.	0.22	1.21	0.715	n.d.	n.d.	n.d.	scavenger receptor cysteine-rich protein precursor
		comp334998_c2_seq2	n.d.	0	0	0	n.d.	n.d.	n.d.	---NA---
		comp334998_c2_seq3	n.d.	8.82	0.76	4.79	n.d.	n.d.	n.d.	novel immunoglobulin domain protein
		comp334998_c2_seq4	n.d.	7.16	9.01	8.085	n.d.	n.d.	n.d.	scavenger receptor cysteine-rich domains vertebrate deleted in malignant brain tumors 1
		comp334998_c2_seq5	n.d.	1.47	0	0.735	n.d.	n.d.	n.d.	---NA---
		comp334998_c2_seq6	n.d.	0	0	0	n.d.	n.d.	n.d.	scavenger receptor cysteine-rich protein type 12 precursor
		comp334998_c2_seq7	n.d.	0.32	0	0.16	n.d.	n.d.	n.d.	---NA---
	comp335706_c7	comp335706_c7_seq1	n.d.	0	0	0	n.d.	n.d.	n.d.	neurotrypsin-like
		comp335706_c7_seq10	n.d.	14.72	14.09	14.405	n.d.	n.d.	n.d.	srcr membrane form partial
		comp335706_c7_seq11	n.d.	0	0	0	n.d.	n.d.	n.d.	---NA---
		comp335706_c7_seq12	n.d.	0	0	0	n.d.	n.d.	n.d.	neurotrypsin-like
		comp335706_c7_seq13	n.d.	0	0	0	n.d.	n.d.	n.d.	srcr membrane form partial
		comp335706_c7_seq14	n.d.	0	0	0	n.d.	n.d.	n.d.	trypsin-like serine protease ctrl
		comp335706_c7_seq15	n.d.	0	0	0	n.d.	n.d.	n.d.	neurotrypsin-like
		comp335706_c7_seq16	n.d.	0	0	0	n.d.	n.d.	n.d.	trypsin-like serine protease ctrl
		comp335706_c7_seq17	n.d.	2.09	0	1.045	n.d.	n.d.	n.d.	trypsin-like serine protease ctrl
		comp335706_c7_seq18	n.d.	4.71	0	2.355	n.d.	n.d.	n.d.	---NA---
		comp335706_c7_seq19	n.d.	0	0	0	n.d.	n.d.	n.d.	srcr membrane form partial
		comp335706_c7_seq2	n.d.	24.12	9.85	16.985	n.d.	n.d.	n.d.	neurotrypsin precursor
		comp335706_c7_seq20	n.d.	0	0	0	n.d.	n.d.	n.d.	neurotrypsin-like
		comp335706_c7_seq21	n.d.	0	0	0	n.d.	n.d.	n.d.	trypsin-like serine protease ctrl
		comp335706_c7_seq22	n.d.	9.59	2.8	6.195	n.d.	n.d.	n.d.	---NA---
		comp335706_c7_seq23	n.d.	0	0	0	n.d.	n.d.	n.d.	neurotrypsin-like
		comp335706_c7_seq24	n.d.	0.28	0	0.14	n.d.	n.d.	n.d.	srcr membrane form partial
		comp335706_c7_seq25	n.d.	1.05	0	0.525	n.d.	n.d.	n.d.	neurotrypsin precursor
		comp335706_c7_seq26	n.d.	2.22	0	1.11	n.d.	n.d.	n.d.	srcr membrane form partial
		comp335706_c7_seq27	n.d.	0	0	0	n.d.	n.d.	n.d.	srcr membrane form partial
		comp335706_c7_seq28	n.d.	0	0	0	n.d.	n.d.	n.d.	neurotrypsin-like
		comp335706_c7_seq29	n.d.	0	0	0	n.d.	n.d.	n.d.	trypsin-like serine protease ctrl
		comp335706_c7_seq3	n.d.	0	0	0	n.d.	n.d.	n.d.	trypsin-like serine protease ctrl
		comp335706_c7_seq30	n.d.	0	0	0	n.d.	n.d.	n.d.	neurotrypsin-like
		comp335706_c7_seq31	n.d.	14.98	35.76	25.37	n.d.	n.d.	n.d.	scavenger receptor cysteine-rich protein type 12 precursor
		comp335706_c7_seq32	n.d.	0	0	0	n.d.	n.d.	n.d.	neurotrypsin-like
		comp335706_c7_seq33	n.d.	0	0	0	n.d.	n.d.	n.d.	srcr membrane form partial
		comp335706_c7_seq34	n.d.	0	0	0	n.d.	n.d.	n.d.	neurotrypsin-like
		comp335706_c7_seq35	n.d.	0	0	0	n.d.	n.d.	n.d.	srcr membrane form partial
		comp335706_c7_seq36	n.d.	5.76	6.22	5.99	n.d.	n.d.	n.d.	---NA---
		comp335706_c7_seq37	n.d.	2.21	0.81	1.51	n.d.	n.d.	n.d.	serine protease p153- partial
		comp335706_c7_seq38	n.d.	0	0	0	n.d.	n.d.	n.d.	srcr membrane form partial
		comp335706_c7_seq39	n.d.	0	0	0	n.d.	n.d.	n.d.	trypsin-like serine protease ctrl
		comp335706_c7_seq4	n.d.	0	0	0	n.d.	n.d.	n.d.	trypsin-like serine protease ctrl
		comp335706_c7_seq40	n.d.	9.59	17.61	13.6	n.d.	n.d.	n.d.	---NA---
		comp335706_c7_seq41	n.d.	0	4.42	2.21	n.d.	n.d.	n.d.	---NA---
		comp335706_c7_seq42	n.d.	3.03	1.76	2.395	n.d.	n.d.	n.d.	trypsin-like serine protease ctrl
		comp335706_c7_seq43	n.d.	22.1	4.59	13.345	n.d.	n.d.	n.d.	---NA---
		comp335706_c7_seq44	n.d.	0	0	0	n.d.	n.d.	n.d.	trypsin-like serine protease ctrl
		comp335706_c7_seq45	n.d.	0	0	0	n.d.	n.d.	n.d.	trypsin-like serine protease ctrl
		comp335706_c7_seq5	n.d.	0	0	0	n.d.	n.d.	n.d.	neurotrypsin-like
		comp335706_c7_seq6	n.d.	0	0	0	n.d.	n.d.	n.d.	trypsin-like serine protease ctrl
		comp335706_c7_seq7	n.d.	15.96	7.66	11.81	n.d.	n.d.	n.d.	chymotrypsin-like protease ctrl-1 precursor
		comp335706_c7_seq8	n.d.	0	0	0	n.d.	n.d.	n.d.	trypsin-like serine protease ctrl
		comp335706_c7_seq9	n.d.	0	0	0	n.d.	n.d.	n.d.	srcr membrane form partial
	comp503880_c0	comp503880_c0_seq1	n.d.	1.83	0	0.915	n.d.	n.d.	n.d.	scavenger receptor cysteine-rich protein type 12 precursor
	comp740883_c0	comp740883_c0_seq1	n.d.	17.83	0	8.915	n.d.	n.d.	n.d.	srcr membrane form 2
	comp336548_c8	comp336548_c8_seq1	n.d.	0	0	0	n.d.	n.d.	n.d.	c-type lectin
		comp336548_c8_seq10	n.d.	0	6.56	3.28	n.d.	n.d.	n.d.	---NA---
		comp336548_c8_seq11	n.d.	0	0	0	n.d.	n.d.	n.d.	---NA---
		comp336548_c8_seq12	n.d.	2.43	0	1.215	n.d.	n.d.	n.d.	---NA---
		comp336548_c8_seq13	n.d.	0	0	0	n.d.	n.d.	n.d.	c-type lectin
		comp336548_c8_seq14	n.d.	0	0	0	n.d.	n.d.	n.d.	---NA---
		comp336548_c8_seq15	n.d.	3.59	0	1.795	n.d.	n.d.	n.d.	---NA---
		comp336548_c8_seq16	n.d.	0.84	0	0.42	n.d.	n.d.	n.d.	c-type lectin
		comp336548_c8_seq17	n.d.	4.14	3.09	3.615	n.d.	n.d.	n.d.	---NA---
		comp336548_c8_seq18	n.d.	0	5.11	2.555	n.d.	n.d.	n.d.	---NA---
		comp336548_c8_seq2	n.d.	0	0	0	n.d.	n.d.	n.d.	c-type lectin
		comp336548_c8_seq3	n.d.	1.39	0	0.695	n.d.	n.d.	n.d.	---NA---
		comp336548_c8_seq4	n.d.	2.38	0	1.19	n.d.	n.d.	n.d.	---NA---
		comp336548_c8_seq5	n.d.	3.86	1.75	2.805	n.d.	n.d.	n.d.	srcr membrane form partial
		comp336548_c8_seq6	n.d.	0	2.81	1.405	n.d.	n.d.	n.d.	---NA---
		comp336548_c8_seq7	n.d.	0	0	0	n.d.	n.d.	n.d.	---NA---
		comp336548_c8_seq8	n.d.	0	10.19	5.095	n.d.	n.d.	n.d.	---NA---
		comp336548_c8_seq9	n.d.	6.82	1.58	4.2	n.d.	n.d.	n.d.	srcr membrane form partial
	comp264344_c0	comp264344_c0_seq1	n.d.	0	0	0	n.d.	n.d.	n.d.	SRCR family protein
	comp306101_c0	comp306101_c0_seq1	n.d.	0	0	0	n.d.	n.d.	n.d.	SRCR family protein, macrophage receptor marco
	comp318673_c3	comp318673_c3_seq1	n.d.	1.5	0	0.75	n.d.	n.d.	n.d.	SRCR family protein
	comp319455_c1	comp319455_c1_seq1	n.d.	0	0	0	n.d.	n.d.	n.d.	SRCR family protein, cd163 molecule-like 1
	comp319455_c2	comp319455_c2_seq1	n.d.	0	0	0	n.d.	n.d.	n.d.	srcr membrane form partial
	comp322367_c1	comp322367_c1_seq1	n.d.	5.51	40.51	23.01	n.d.	n.d.	n.d.	srcr membrane form partial
	comp327734_c0	comp327734_c0_seq1	n.d.	0	0	0	n.d.	n.d.	n.d.	srcr membrane form partial
	comp330458_c4	comp330458_c4_seq1	n.d.	32.77	19.56	26.165	n.d.	n.d.	n.d.	SRCR family protein
beta-1,3-glucan binding protein	comp330907_c1	comp330907_c1_seq1	BF11_330907_c1_seq1_13	19.22	63.02	41.12	n.d.	n.d.	n.d.	beta-1,3-glucan binding protein
novel immunoglobulin I-set proteins	comp220702_c0	comp220702_c0_seq1	n.d.	0	0	0	n.d.	n.d.	n.d.	novel immunoglobulin I-set domain protein
	comp280992_c0	comp280992_c0_seq1	BF11_280992_c0_seq1_7	4.07	0	2.035	n.d.	n.d.	n.d.	novel immunoglobulin I-set domain protein
	comp294078_c1	comp294078_c1_seq1	n.d.	4.46	0	2.23	n.d.	n.d.	n.d.	novel immunoglobulin I-set domain protein
	comp29824_c0	comp29824_c0_seq1	n.d.	0	0	0	n.d.	n.d.	n.d.	novel immunoglobulin I-set domain protein
	comp301737_c0	comp301737_c0_seq1	n.d.	0	0	0	n.d.	n.d.	n.d.	novel immunoglobulin I-set domain protein
	comp308514_c0	comp308514_c0_seq1	n.d.	2.9	0	1.45	n.d.	n.d.	n.d.	novel immunoglobulin I-set domain protein
	comp310780_c1	comp310780_c1_seq1	n.d.	1.98	0	0.99	n.d.	n.d.	n.d.	novel immunolgobulin I-set domain protein
	comp317794_c0	comp317794_c0_seq1	n.d.	0	0	0	n.d.	n.d.	n.d.	novel immunoglobulin I-set domain protein
	comp323799_c1	comp323799_c1_seq1	n.d.	5.44	4.59	5.015	n.d.	n.d.	n.d.	novel immunoglobulin I-set domain protein
	comp324516_c5	comp324516_c5_seq1	n.d.	0	0	0	n.d.	n.d.	n.d.	novel immunoglobulin I-set domain protein
	comp325485_c0	comp325485_c0_seq1	n.d.	3.83	0	1.915	n.d.	n.d.	n.d.	novel immunoglobulin I-set domain protein
		comp325485_c0_seq2	n.d.	0	3.81	1.905	n.d.	n.d.	n.d.	novel immunoglobulin I-set domain protein
	comp330264_c3	comp330264_c3_seq1	n.d.	0	0	0	n.d.	n.d.	n.d.	novel immunoglobulin I-set domain protein
	comp331240_c1	comp331240_c1_seq1	n.d.	0.14	0	0.07	n.d.	n.d.	n.d.	novel immunoglobulin I-set domain protein
	comp331531_c1	comp331531_c1_seq1	n.d.	0.9	2.37	1.635	n.d.	n.d.	n.d.	novel immunoglobulin I-set domain protein
	comp332283_c0	comp332283_c0_seq1	n.d.	2.1	0	1.05	n.d.	n.d.	n.d.	novel immunoglobulin I-set domain protein
	comp336381_c11	comp336381_c11_seq1	n.d.	13.67	14.36	14.015	n.d.	n.d.	n.d.	novel immunoglobulin I-set domain protein
novel immunoglobulin V-set proteins	comp286096_c0	comp286096_c0_seq1	n.d.	0.92	0	0.46	n.d.	n.d.	n.d.	novel immunoglobulin V-set domain protein
	comp330606_c3	comp330606_c3_seq1	n.d.	0	0	0	n.d.	n.d.	n.d.	novel immunoglobulin V-set domain protein
		comp330606_c3_seq10	n.d.	8.09	8.8	8.445	n.d.	n.d.	n.d.	---NA---
		comp330606_c3_seq2	n.d.	0	0	0	n.d.	n.d.	n.d.	---NA---
		comp330606_c3_seq3	n.d.	0	0	0	n.d.	n.d.	n.d.	---NA---
		comp330606_c3_seq4	n.d.	8.08	3.45	5.765	n.d.	n.d.	n.d.	novel immunoglobulin V-set domain protein
		comp330606_c3_seq5	n.d.	0	0	0	n.d.	n.d.	n.d.	---NA---
		comp330606_c3_seq6	n.d.	0.52	0.55	0.535	n.d.	n.d.	n.d.	novel immunoglobulin V-set domain protein
		comp330606_c3_seq7	n.d.	7.28	7.38	7.33	n.d.	n.d.	n.d.	novel immunoglobulin V-set domain protein
		comp330606_c3_seq8	n.d.	0.04	0	0.02	n.d.	n.d.	n.d.	novel immunoglobulin V-set domain protein
		comp330606_c3_seq9	n.d.	1.75	0	0.875	n.d.	n.d.	n.d.	---NA---
	comp331118_c1	comp331118_c1_seq1	n.d.	2.7	6.71	4.705	n.d.	n.d.	n.d.	novel immunoglobulin V-set domain protein
	comp332680_c0	comp332680_c0_seq1	n.d.	3.09	5.22	4.155	n.d.	n.d.	n.d.	novel immunoglobulin V-set domain protein
	comp333379_c1	comp333379_c1_seq1	n.d.	5.02	4.09	4.555	n.d.	n.d.	n.d.	novel immunoglobulin V-set domain protein
	comp333797_c1	comp333797_c1_seq1	n.d.	16.96	13.13	15.045	n.d.	n.d.	n.d.	---NA---
		comp333797_c1_seq2	BF11_333797_c1_seq2_8	7.04	6.46	6.75	n.d.	n.d.	n.d.	novel immunoglobulin V-set domain protein
	comp335683_c8	comp335683_c8_seq1	n.d.	8.74	4.1	6.42	n.d.	n.d.	n.d.	novel immunoglobulin V-set domain protein
		comp335683_c8_seq2	n.d.	1.49	0	0.745	n.d.	n.d.	n.d.	novel immunoglobulin V-set domain protein
		comp335683_c8_seq3	n.d.	0.31	0	0.155	n.d.	n.d.	n.d.	novel immunoglobulin V-set domain protein
		comp335683_c8_seq4	n.d.	0	0	0	n.d.	n.d.	n.d.	novel immunoglobulin V-set domain protein
	comp335720_c3	comp335720_c3_seq1	n.d.	0.94	2.36	1.65	n.d.	n.d.	n.d.	novel immunoglobulin V-set domain protein
	comp335808_c6	comp335808_c6_seq1	n.d.	2.41	0	1.205	n.d.	n.d.	n.d.	novel immunoglobulin V-set domain protein
Antimicrobial proteins									n.d.
lumbricin	comp323318_c0	comp323318_c0_seq1	BF11_323318_c0_seq1_9	137.51	3.31	70.41	2.11866	6.50292	4.31079	lumbricin
lysozyme	comp249291_c0	comp249291_c0_seq1	n.d.	464.04	457.89	460.965	n.d.	n.d.	n.d.	lysozyme
bactericidal permeability increasing protein	comp333403_c0	comp333403_c0_seq1	BF11_333403_c0_seq1_36	24.38	8.89	16.635	0	0	0	bactericidal permeability increasing protein
		comp333403_c0_seq2	n.d.	6.56	5.11	5.835	n.d.	n.d.	n.d.	Bactericidal permeability-increasing protein
		comp333403_c0_seq3	n.d.	1.09	0	0.545	n.d.	n.d.	n.d.	bactericidal permeability increasing protein
insect defense reeler protein-like	comp320810_c0	comp320810_c0_seq1	n.d.	9.4	4.86	7.13	n.d.	n.d.	n.d.	insect defense reeler protein-like
	comp323458_c2	comp323458_c2_seq1	n.d.	1.27	0	0.635	n.d.	n.d.	n.d.	insect defense reeler protein-like
		comp323458_c2_seq2	n.d.	1.1	0	0.55	n.d.	n.d.	n.d.	insect defense reeler protein-like
	comp328860_c1	comp328860_c1_seq1	n.d.	0.64	0	0.32	n.d.	n.d.	n.d.	insect defense protein reeler-like
		comp328860_c1_seq2	n.d.	4.52	0.86	2.69	n.d.	n.d.	n.d.	insect defense protein reeler-like
		comp328860_c1_seq3	n.d.	0.86	3.65	2.255	n.d.	n.d.	n.d.	insect defense reeler protein-like
		comp328860_c1_seq4	n.d.	4.17	0	2.085	n.d.	n.d.	n.d.	insect defense reeler protein-like
	comp330467_c0	comp330467_c0_seq1	BF11_330467_c0_seq1_14	70.93	71.22	71.075	0.662943	0.292474	0.477708	insect defense reeler protein-like
cysteine-rich secretory proteins	comp292587_c0	comp292587_c0_seq1	n.d.	2.95	0	1.475	n.d.	n.d.	n.d.	cysteine-rich secretory protein
	comp328204_c14	comp328204_c14_seq1	n.d.	76.63	21.81	49.22	n.d.	n.d.	n.d.	---NA---
		comp328204_c14_seq2	n.d.	4.35	1.85	3.1	n.d.	n.d.	n.d.	---NA---
		comp328204_c14_seq3	BF11_328204_c14_seq3_31	165.99	94.32	130.155	5.69069	5.49149	5.59109	cysteine-rich secretory protein
		comp328204_c14_seq4	n.d.	8.3	11.17	9.735	n.d.	n.d.	n.d.	---NA---
	comp333633_c10	comp333633_c10_seq1	n.d.	2.42	0	1.21	n.d.	n.d.	n.d.	---NA---
		comp333633_c10_seq2	n.d.	1.02	0	0.51	n.d.	n.d.	n.d.	cysteine-rich secretory protein
	comp333775_c3	comp333775_c3_seq1	n.d.	7.76	8.9	8.33	n.d.	n.d.	n.d.	cysteine-rich secretory protein
		comp333775_c3_seq10	n.d.	0	0	0	n.d.	n.d.	n.d.	cysteine-rich secretory protein
		comp333775_c3_seq2	n.d.	0	0	0	n.d.	n.d.	n.d.	cysteine-rich secretory protein
		comp333775_c3_seq3	n.d.	0	0	0	n.d.	n.d.	n.d.	---NA---
		comp333775_c3_seq4	n.d.	0	0	0	n.d.	n.d.	n.d.	cysteine-rich secretory protein
		comp333775_c3_seq5	n.d.	0	0	0	n.d.	n.d.	n.d.	---NA---
		comp333775_c3_seq6	n.d.	1.39	0	0.695	n.d.	n.d.	n.d.	cysteine-rich secretory protein
		comp333775_c3_seq7	n.d.	0	0	0	n.d.	n.d.	n.d.	cysteine-rich secretory protein
		comp333775_c3_seq8	n.d.	5.12	1.92	3.52	n.d.	n.d.	n.d.	cysteine-rich secretory protein
		comp333775_c3_seq9	n.d.	0	0	0	n.d.	n.d.	n.d.	cysteine-rich secretory protein
	comp334069_c0	comp334069_c0_seq1	n.d.	0.77	0	0.385	n.d.	n.d.	n.d.	cysteine-rich secretory protein
	comp334835_c8	comp334835_c8_seq1	n.d.	0	0	0	n.d.	n.d.	n.d.	---NA---
		comp334835_c8_seq10	n.d.	39.73	27.41	33.57	n.d.	n.d.	n.d.	---NA---
		comp334835_c8_seq2	n.d.	30.81	21.27	26.04	n.d.	n.d.	n.d.	---NA---
		comp334835_c8_seq3	n.d.	66.85	19.79	43.32	n.d.	n.d.	n.d.	---NA---
		comp334835_c8_seq4	BF11_334835_c8_seq4_15	889.08	531.31	710.195	20.8054	16.7554	18.7804	cysteine-rich secretory protein
		comp334835_c8_seq5	n.d.	3.26	3.02	3.14	n.d.	n.d.	n.d.	---NA---
		comp334835_c8_seq6	n.d.	0.26	0	0.13	n.d.	n.d.	n.d.	cysteine-rich secretory protein
		comp334835_c8_seq7	n.d.	0	0	0	n.d.	n.d.	n.d.	cysteine-rich secretory protein
		comp334835_c8_seq8	n.d.	0	0	0	n.d.	n.d.	n.d.	---NA---
		comp334835_c8_seq9	n.d.	0	0	0	n.d.	n.d.	n.d.	---NA---
membrane attack complex/perforin	comp335305_c5	comp335305_c5_seq1	n.d.	6.5	0.73	3.615	n.d.	n.d.	n.d.	mac perforin domain containing protein
		comp335305_c5_seq2	n.d.	0	2.99	1.495	n.d.	n.d.	n.d.	mac perforin domain containing protein
		comp335305_c5_seq3	n.d.	6.11	3.14	4.625	n.d.	n.d.	n.d.	mac perforin domain containing protein
		comp335305_c5_seq4	n.d.	1.37	0.62	0.995	n.d.	n.d.	n.d.	mac perforin domain containing protein
	comp335450_c1	comp335450_c1_seq1	n.d.	0	0	0	n.d.	n.d.	n.d.	Membrane attack complex component/perforin (MACPF) domain
		comp335450_c1_seq10	n.d.	0	0	0	n.d.	n.d.	n.d.	mac perforin domain containing protein
		comp335450_c1_seq11	n.d.	0	0	0	n.d.	n.d.	n.d.	membrane-attack complex perforin domain-containing protein
		comp335450_c1_seq12	n.d.	10.52	10.58	10.55	n.d.	n.d.	n.d.	Membrane attack complex component/perforin (MACPF) domain, apextrin
		comp335450_c1_seq13	n.d.	3.36	14.63	8.995	n.d.	n.d.	n.d.	Membrane attack complex component/perforin (MACPF) domain, apextrin
		comp335450_c1_seq14	n.d.	19.25	18.85	19.05	n.d.	n.d.	n.d.	---NA---
		comp335450_c1_seq15	n.d.	0	0	0	n.d.	n.d.	n.d.	Membrane attack complex component/perforin (MACPF) domain, apextrin
		comp335450_c1_seq16	n.d.	0	0	0	n.d.	n.d.	n.d.	---NA---
		comp335450_c1_seq17	n.d.	0.04	0	0.02	n.d.	n.d.	n.d.	---NA---
		comp335450_c1_seq18	n.d.	0	0	0	n.d.	n.d.	n.d.	Membrane attack complex component/perforin (MACPF) domain, apextrin
		comp335450_c1_seq19	n.d.	0	0	0	n.d.	n.d.	n.d.	---NA---
		comp335450_c1_seq2	n.d.	0.37	0	0.185	n.d.	n.d.	n.d.	Membrane attack complex component/perforin (MACPF) domain, apextrin
		comp335450_c1_seq3	n.d.	0.18	0	0.09	n.d.	n.d.	n.d.	membrane-attack complex perforin domain-containing protein
		comp335450_c1_seq4	n.d.	7	1.59	4.295	n.d.	n.d.	n.d.	mac perforin domain containing protein
		comp335450_c1_seq5	n.d.	3.67	0	1.835	n.d.	n.d.	n.d.	---NA---
		comp335450_c1_seq6	n.d.	0	0	0	n.d.	n.d.	n.d.	mac perforin domain containing
		comp335450_c1_seq7	n.d.	0	0	0	n.d.	n.d.	n.d.	---NA---
		comp335450_c1_seq8	n.d.	0.08	0	0.04	n.d.	n.d.	n.d.	mac perforin domain containing protein
		comp335450_c1_seq9	n.d.	10.38	6.77	8.575	n.d.	n.d.	n.d.	Membrane attack complex component/perforin (MACPF) domain, apextrin
Other immune effectors									n.d.
reactive oxygen species modulator	comp321086_c0	comp321086_c0_seq1	BF11_321086_c0_seq1_22	65.51	28.8	47.155	n.d.	n.d.	n.d.	reactive oxygen species modulator 1-like isoform 1
		comp321086_c0_seq2	BF11_321086_c0_seq2_22	10.5	2.31	6.405	0	0.0657499	0.0328749	reactive oxygen species modulator 1-like isoform 1
	comp334702_c4	comp334702_c4_seq1	n.d.	32.49	0.36	16.425	n.d.	n.d.	n.d.	reactive oxygen species modulator 1
alpha-2-macroglobulin	comp325132_c0	comp325132_c0_seq1	n.d.	9.36	13.03	11.195	n.d.	n.d.	n.d.	alpha-2-macroglobulin receptor-associated protein
	comp333286_c2	comp333286_c2_seq1	n.d.	4.4	6.9	5.65	n.d.	n.d.	n.d.	alpha-2-macroglobulin
	comp335305_c1	comp335305_c1_seq1	n.d.	8.27	8.31	8.29	n.d.	n.d.	n.d.	alpha-2-macroglobulin-like 1
	comp335305_c11	comp335305_c11_seq1	n.d.	0	0	0	n.d.	n.d.	n.d.	---NA---
		comp335305_c11_seq10	n.d.	9.82	13.95	11.885	n.d.	n.d.	n.d.	---NA---
		comp335305_c11_seq2	n.d.	0.19	1.94	1.065	n.d.	n.d.	n.d.	alpha-2-macroglobulin-like 1
		comp335305_c11_seq3	n.d.	1	0	0.5	n.d.	n.d.	n.d.	---NA---
		comp335305_c11_seq4	n.d.	3.7	8.91	6.305	n.d.	n.d.	n.d.	alpha-2-macroglobulin-like 1
		comp335305_c11_seq5	n.d.	0	0	0	n.d.	n.d.	n.d.	---NA---
		comp335305_c11_seq6	n.d.	4.78	9.67	7.225	n.d.	n.d.	n.d.	---NA---
		comp335305_c11_seq7	n.d.	11.19	10.71	10.95	n.d.	n.d.	n.d.	alpha-2-macroglobulin-like 1
		comp335305_c11_seq8	n.d.	0.9	2.3	1.6	n.d.	n.d.	n.d.	---NA---
		comp335305_c11_seq9	n.d.	0	0	0	n.d.	n.d.	n.d.	Reverse transcriptase domain
	comp335305_c13	comp335305_c13_seq1	n.d.	0	0	0	n.d.	n.d.	n.d.	alpha-2-macroglobiln splicing variant 1 precursor
	comp335305_c6	comp335305_c6_seq1	n.d.	5	9.85	7.425	n.d.	n.d.	n.d.	alpha-2-macroglobulin
	comp335305_c8	comp335305_c8_seq1	BF11_335305_c8_seq1_6	4.56	5.2	4.88	0	0	0	alpha macroglobulin
		comp335305_c8_seq2	n.d.	3.56	0	1.78	n.d.	n.d.	n.d.	---NA---
	comp336381_c0	comp336381_c0_seq1	n.d.	6.49	13.21	9.85	n.d.	n.d.	n.d.	alpha-2-macroglobulin
		comp336381_c0_seq2	n.d.	0	0	0	n.d.	n.d.	n.d.	alpha-2-macroglobulin
		comp336381_c0_seq3	n.d.	0	0	0	n.d.	n.d.	n.d.	Alpha-macroglobulin, receptor-binding protein
		comp336381_c0_seq4	n.d.	3.96	6.51	5.235	n.d.	n.d.	n.d.	alpha-2-macroglobulin
	comp336381_c7	comp336381_c7_seq1	n.d.	7.71	0	3.855	n.d.	n.d.	n.d.	alpha-2-macroglobulin
		comp336381_c7_seq2	n.d.	0	0	0	n.d.	n.d.	n.d.	---NA---
	comp336381_c8	comp336381_c8_seq1	n.d.	0	0	0	n.d.	n.d.	n.d.	alpha-2-macroglobulin
leukocyte elastase inhibitor	comp330693_c8	comp330693_c8_seq1	n.d.	2.99	2.67	2.83	n.d.	n.d.	n.d.	leukocyte elastase inhibitor
	comp331263_c0	comp331263_c0_seq1	n.d.	0	0	0	n.d.	n.d.	n.d.	leukocyte elastase inhibitor
		comp331263_c0_seq2	n.d.	3.39	0	1.695	n.d.	n.d.	n.d.	leukocyte elastase inhibitor
		comp331263_c0_seq3	n.d.	0	0	0	n.d.	n.d.	n.d.	leukocyte elastase inhibitor
		comp331263_c0_seq4	n.d.	0.35	0	0.175	n.d.	n.d.	n.d.	leukocyte elastase inhibitor
		comp331263_c0_seq5	n.d.	0	0	0	n.d.	n.d.	n.d.	leukocyte elastase inhibitor
	comp331263_c2	comp331263_c2_seq1	n.d.	0	0	0	n.d.	n.d.	n.d.	leukocyte elastase inhibitor
	comp335916_c6	comp335916_c6_seq1	n.d.	0	0	0	n.d.	n.d.	n.d.	leukocyte elastase inhibitor
		comp335916_c6_seq10	n.d.	10.57	8.89	9.73	n.d.	n.d.	n.d.	leukocyte elastase inhibitor
		comp335916_c6_seq11	n.d.	15.25	10.55	12.9	n.d.	n.d.	n.d.	leukocyte elastase inhibitor
		comp335916_c6_seq12	n.d.	0	0	0	n.d.	n.d.	n.d.	leukocyte elastase inhibitor
		comp335916_c6_seq13	n.d.	2.87	4.8	3.835	n.d.	n.d.	n.d.	leukocyte elastase inhibitor
		comp335916_c6_seq14	n.d.	0	0	0	n.d.	n.d.	n.d.	leukocyte elastase inhibitor
		comp335916_c6_seq15	n.d.	1.51	3.18	2.345	n.d.	n.d.	n.d.	leukocyte elastase inhibitor
		comp335916_c6_seq16	n.d.	0	0	0	n.d.	n.d.	n.d.	leukocyte elastase inhibitor
		comp335916_c6_seq17	n.d.	7.65	5.3	6.475	n.d.	n.d.	n.d.	leukocyte elastase inhibitor
		comp335916_c6_seq2	n.d.	0	0	0	n.d.	n.d.	n.d.	leukocyte elastase inhibitor
		comp335916_c6_seq3	n.d.	0	0	0	n.d.	n.d.	n.d.	leukocyte elastase inhibitor
		comp335916_c6_seq4	BF11_335916_c6_seq4_32	0.49	0	0.245	0.171065	0.192715	0.18189	leukocyte elastase inhibitor
		comp335916_c6_seq5	n.d.	0.01	0	0.005	n.d.	n.d.	n.d.	leukocyte elastase inhibitor
		comp335916_c6_seq6	n.d.	5.56	0.87	3.215	n.d.	n.d.	n.d.	leukocyte elastase inhibitor
		comp335916_c6_seq7	n.d.	0	0	0	n.d.	n.d.	n.d.	leukocyte elastase inhibitor
		comp335916_c6_seq8	n.d.	0	0	0	n.d.	n.d.	n.d.	leukocyte elastase inhibitor
		comp335916_c6_seq9	n.d.	0	0	0	n.d.	n.d.	n.d.	leukocyte elastase inhibitor
	comp329447_c0	comp329447_c0_seq1	n.d.	0.59	0	0.295	n.d.	n.d.	n.d.	leukocyte elastase inhibitor
kazal-type serine proteinase inhibitor	comp320784_c0	comp320784_c0_seq1	n.d.	3.43	0	1.715	n.d.	n.d.	n.d.	kazal-type serine proteinase inhibitor
		comp320784_c0_seq2	n.d.	14.4	11.07	12.735	n.d.	n.d.	n.d.	kazal-type serine proteinase inhibitor
		comp320784_c0_seq3	n.d.	1.56	0	0.78	n.d.	n.d.	n.d.	kazal-type serine proteinase inhibitor
	comp333471_c6	comp333471_c6_seq1	n.d.	0.81	4.07	2.44	n.d.	n.d.	n.d.	kazal-type serine protease inhibitor domain-containing protein 1-like
		comp333471_c6_seq2	n.d.	0	0	0	n.d.	n.d.	n.d.	kazal-type serine protease inhibitor domain-containing protein 1-like
		comp333471_c6_seq3	n.d.	33.32	22.13	27.725	n.d.	n.d.	n.d.	kazal-type serine protease inhibitor domain-containing protein 1-like
		comp333471_c6_seq4	n.d.	18.17	9.67	13.92	n.d.	n.d.	n.d.	---NA---
		comp333471_c6_seq5	n.d.	0	0	0	n.d.	n.d.	n.d.	kazal-type serine protease inhibitor domain-containing protein 1-like
kunitz-type proteinase inhibitor	comp326721_c1	comp326721_c1_seq1	n.d.	3.18	2.99	3.085	n.d.	n.d.	n.d.	kunitz-type proteinase inhibitor
		comp326721_c1_seq2	n.d.	9.92	2.17	6.045	n.d.	n.d.	n.d.	kunitz-type proteinase inhibitor
phosphatidylethanolamine-binding proteins	comp299405_c1	comp299405_c1_seq1	n.d.	0	0	0	n.d.	n.d.	n.d.	phosphatidylethanolamine-binding protein 4
		comp299405_c1_seq2	n.d.	0	0	0	n.d.	n.d.	n.d.	phosphatidylethanolamine-binding protein 4
	comp323099_c0	comp323099_c0_seq1	n.d.	9.14	0	4.57	n.d.	n.d.	n.d.	phosphatidylethanolamine-binding protein
	comp332567_c4	comp332567_c4_seq1	BF11_332567_c4_seq1_6	114.16	91.58	102.87	5.90115	5.1184	5.50977	phosphatidylethanolamine-binding protein
		comp332567_c4_seq2	n.d.	36.21	31.87	34.04	n.d.	n.d.	n.d.	phosphatidylethanolamine-binding protein
Immune response regulators									n.d.
tollip	comp331158_c0	comp331158_c0_seq1	n.d.	8.84	7.97	8.405	n.d.	n.d.	n.d.	---NA---
		comp331158_c0_seq2	BF11_331158_c0_seq2_6	4.07	3.39	3.73	1.94019	0.793634	1.36691	toll-interacting protein tollip
cactus	comp331734_c2	comp331734_c2_seq1	n.d.	11	18.13	14.565	n.d.	n.d.	n.d.	cactus, inhibitor of nuclear factor-kappab
		comp331734_c2_seq2	n.d.	2.95	12.46	7.705	n.d.	n.d.	n.d.	cactus, inhibitor of nuclear factor-kappab
		comp331734_c2_seq3	n.d.	0	2.12	1.06	n.d.	n.d.	n.d.	cactus, inhibitor of nuclear factor-kappab
		comp331734_c2_seq4	n.d.	0.29	1.11	0.7	n.d.	n.d.	n.d.	cactus, inhibitor of nuclear factor-kappab
	comp329028_c3	comp329028_c3_seq1	n.d.	0	0	0	n.d.	n.d.	n.d.	---NA---
		comp329028_c3_seq2	n.d.	5.19	6.96	6.075	n.d.	n.d.	n.d.	cactus
dorsal	comp329272_c3	comp329272_c3_seq1	n.d.	3.08	4.49	3.785	n.d.	n.d.	n.d.	dorsal
	comp334686_c3	comp334686_c3_seq1	BF11_334686_c3_seq1_34	136.87	114.47	125.67	0	18.3616	9.18079	dorsal
		comp334686_c3_seq2	n.d.	372.08	298.13	335.105	n.d.	n.d.	n.d.	dorsal
ECSIT	comp335923_c4	comp335923_c4_seq1	n.d.	8.49	4.88	6.685	n.d.	n.d.	n.d.	ECSIT evolutionarily conserved signaling intermediate in toll mitochondrial
pelle	comp289883_c1	comp289883_c1_seq1	n.d.	3.46	2.75	3.105	n.d.	n.d.	n.d.	pelle
relish	comp330391_c0	comp330391_c0_seq1	n.d.	0.46	12.09	6.275	n.d.	n.d.	n.d.	relish/nuclear factor nf-kappa-b p105 subunit isoform 1
		comp330391_c0_seq2	n.d.	7.22	3.92	5.57	n.d.	n.d.	n.d.	relish/nuclear factor nf-kappa-b p105 subunit
		comp330391_c0_seq3	n.d.	7.18	1.55	4.365	n.d.	n.d.	n.d.	relishnuclear factor nf-kappa-b p105 subunit-like
		comp330391_c0_seq4	n.d.	4.12	2.79	3.455	n.d.	n.d.	n.d.	---NA---
		comp330391_c0_seq5	n.d.	1.03	7.38	4.205	n.d.	n.d.	n.d.	relish/nuclear factor nf-kappa-b p105 subunit-like
		comp330391_c0_seq6	n.d.	0.98	0	0.49	n.d.	n.d.	n.d.	relish/nuclear factor nf-kappa-b p105 subunit
MEKK4	comp308092_c0	comp308092_c0_seq1	n.d.	1.91	2.39	2.15	n.d.	n.d.	n.d.	MEKK4/mitogen-activated protein kinase kinase kinase 4
TAK1	comp329383_c9	comp329383_c9_seq1	n.d.	2.81	1.3	2.055	n.d.	n.d.	n.d.	TAK1/mitogen-activated protein kinase kinase kinase 7
interleukin 16	comp336110_c7	comp336110_c7_seq1	n.d.	1.3	0	0.65	n.d.	n.d.	n.d.	interleukin 16
		comp336110_c7_seq2	n.d.	1.18	7.15	4.165	n.d.	n.d.	n.d.	---NA---
SARM	comp329625_c1	comp329625_c1_seq1	n.d.	4.37	4.5	4.435	n.d.	n.d.	n.d.	sterile alpha and tir motif-containing protein 1
		comp329625_c1_seq2	n.d.	2.81	5.92	4.365	n.d.	n.d.	n.d.	---NA---
		comp329625_c1_seq3	n.d.	0.31	0	0.155	n.d.	n.d.	n.d.	sterile alpha and tir motif-containing protein 1
I-kappa-B-kinase alpha (IKK α)	comp307227_c0	comp307227_c0_seq1	n.d.	1.95	2.71	2.33	n.d.	n.d.	n.d.	I-kappa-B-kinase alpha (IKK α)
I-kappa-B-kinase beta (IKK β)	comp329208_c1	comp329208_c1_seq1	n.d.	0.59	0	0.295	n.d.	n.d.	n.d.	I-kappa-B-kinase beta (IKK β)
		comp329208_c1_seq2	n.d.	3.14	4.66	3.9	n.d.	n.d.	n.d.	---NA---
		comp329208_c1_seq3	n.d.	0	0	0	n.d.	n.d.	n.d.	I-kappa-B-kinase beta (IKK β)
		comp329208_c1_seq4	n.d.	8.08	6.68	7.38	n.d.	n.d.	n.d.	I-kappa-B-kinase beta (IKK β)
		comp329208_c1_seq5	n.d.	0	0	0	n.d.	n.d.	n.d.	---NA---
IRAK1	comp334746_c11	comp334746_c11_seq1	n.d.	4.12	6.31	5.215	n.d.	n.d.	n.d.	interleukin-1 receptor-associated kinase 4
		comp334746_c11_seq2	n.d.	3.36	0	1.68	n.d.	n.d.	n.d.	interleukin-1 receptor-associated kinase 4
(LPS-induced) tumor necrosis factor (TNF)	comp336265_c5	comp336265_c5_seq1	n.d.	7.31	5.78	6.545	n.d.	n.d.	n.d.	lipopolysaccharide-induced tnf-alpha factor-like
		comp336265_c5_seq2	n.d.	0	0	0	n.d.	n.d.	n.d.	---NA---
		comp336265_c5_seq3	n.d.	74.97	57.96	66.465	n.d.	n.d.	n.d.	---NA---
		comp336265_c5_seq4	n.d.	51.39	7.68	29.535	n.d.	n.d.	n.d.	---NA---
		comp336265_c5_seq5	n.d.	152.58	90.58	121.58	n.d.	n.d.	n.d.	---NA---
	comp335984_c6	comp335984_c6_seq1	n.d.	17.82	12.53	15.175	n.d.	n.d.	n.d.	lipopolysaccharide-induced tumor necrosis factor-alpha factor homolog
	comp330763_c9	comp330763_c9_seq1	n.d.	22.8	12.51	17.655	n.d.	n.d.	n.d.	lipopolysaccharide-induced tumor necrosis factor-alpha factor homolog
TNF	comp188512_c0	comp188512_c0_seq1	n.d.	3.88	2.24	3.06	n.d.	n.d.	n.d.	tumor necrosis factor
	comp196163_c0	comp196163_c0_seq1	n.d.	0	0	0	n.d.	n.d.	n.d.	tumor necrosis factor
	comp325838_c1	comp325838_c1_seq1	n.d.	2.17	5.93	4.05	n.d.	n.d.	n.d.	tumor necrosis factor
		comp325838_c1_seq2	n.d.	2.1	4.91	3.505	n.d.	n.d.	n.d.	tumor necrosis factor
	comp333214_c7	comp333214_c7_seq1	n.d.	0.54	0	0.27	n.d.	n.d.	n.d.	tumor necrosis factor domain
		comp333214_c7_seq2	n.d.	5.62	4.84	5.23	n.d.	n.d.	n.d.	tumor necrosis factor
TRAFs	comp1748182_c0	comp1748182_c0_seq1	n.d.	0	0	0	n.d.	n.d.	n.d.	tnf receptor-associated factor 3
	comp315985_c2	comp315985_c2_seq1	n.d.	6.45	9.02	7.735	n.d.	n.d.	n.d.	tnf receptor-associated factor 5
	comp323440_c1	comp323440_c1_seq1	n.d.	6.97	3.99	5.48	n.d.	n.d.	n.d.	tnf receptor-associated factor 5
	comp323440_c2	comp323440_c2_seq1	n.d.	2.03	1.91	1.97	n.d.	n.d.	n.d.	tnf receptor-associated factor 2
	comp323440_c4	comp323440_c4_seq1	n.d.	13.64	3.75	8.695	n.d.	n.d.	n.d.	tnf receptor-associated factor 5
	comp324853_c0	comp324853_c0_seq1	n.d.	1.22	2.87	2.045	n.d.	n.d.	n.d.	---NA---
		comp324853_c0_seq2	n.d.	1.51	0	0.755	n.d.	n.d.	n.d.	tnf receptor-associated factor 5
	comp333584_c10	comp333584_c10_seq1	n.d.	3.41	4.64	4.025	n.d.	n.d.	n.d.	tnf receptor-associated factor 3
		comp333584_c10_seq2	n.d.	1.19	0	0.595	n.d.	n.d.	n.d.	tnf receptor-associated factor 5
	comp334076_c3	comp334076_c3_seq1	n.d.	0.91	0	0.455	n.d.	n.d.	n.d.	TNF receptor-associated factor 3
		comp334076_c3_seq2	n.d.	3.22	0	1.61	n.d.	n.d.	n.d.	TNF receptor-associated factor 3
		comp334076_c3_seq3	n.d.	1.94	0	0.97	n.d.	n.d.	n.d.	TNF receptor-associated factor 3
		comp334076_c3_seq4	n.d.	0	0.58	0.29	n.d.	n.d.	n.d.	---NA---
		comp334076_c3_seq5	n.d.	6.28	3.3	4.79	n.d.	n.d.	n.d.	TNF receptor-associated factor 3
		comp334076_c3_seq6	n.d.	0	0	0	n.d.	n.d.	n.d.	---NA---
	comp333863_c1	comp333863_c1_seq1	n.d.	7.34	3.89	5.615	n.d.	n.d.	n.d.	traf and tnf receptor-associated protein
TNFAIP3	comp330490_c3	comp330490_c3_seq1	n.d.	0	0	0	n.d.	n.d.	n.d.	---NA---
		comp330490_c3_seq2	n.d.	4.13	5.26	4.695	n.d.	n.d.	n.d.	tumor necrosis factor alpha-induced protein 3
		comp330490_c3_seq3	n.d.	0.18	0	0.09	n.d.	n.d.	n.d.	tumor necrosis factor alpha-induced protein 3
interferon regulatory factor	comp196457_c1	comp196457_c1_seq1	n.d.	0	0	0	n.d.	n.d.	n.d.	interferon regulatory factor
	comp314054_c2	comp314054_c2_seq1	n.d.	1.58	2.95	2.265	n.d.	n.d.	n.d.	interferon regulatory factor 4
	comp317930_c1	comp317930_c1_seq1	n.d.	6.49	0.91	3.7	n.d.	n.d.	n.d.	interferon regulatory factor 2
	comp322732_c4	comp322732_c4_seq1	n.d.	4.02	3.01	3.515	n.d.	n.d.	n.d.	interferon regulatory factor 4
	comp334279_c6	comp334279_c6_seq1	n.d.	9.12	4.6	6.86	n.d.	n.d.	n.d.	interferon regulatory factor 2
		comp334279_c6_seq2	n.d.	1.1	0	0.55	n.d.	n.d.	n.d.	interferon regulatory factor 2
	comp334567_c3	comp334567_c3_seq1	n.d.	0.62	0	0.31	n.d.	n.d.	n.d.	interferon regulatory factor 4
		comp334567_c3_seq2	n.d.	1.74	0	0.87	n.d.	n.d.	n.d.	interferon regulatory factor 4
	comp335450_c2	comp335450_c2_seq1	n.d.	0	0	0	n.d.	n.d.	n.d.	interferon regulatory factor 1
	comp430282_c0	comp430282_c0_seq1	n.d.	9.62	8.62	9.12	n.d.	n.d.	n.d.	interferon regulatory factor like protein
interferon regulatory factor 2-binding protein	comp332106_c6	comp332106_c6_seq1	n.d.	1.66	1.19	1.425	n.d.	n.d.	n.d.	interferon regulatory factor 2-binding protein 2-a
IFN-induced GTPase	comp313709_c1	comp313709_c1_seq1	n.d.	3.98	26.71	15.345	n.d.	n.d.	n.d.	Immunity-related GTPases-like protein
		comp313709_c1_seq2	n.d.	0	0	0	n.d.	n.d.	n.d.	interferon-inducible gtpase 5-like
	comp324693_c1	comp324693_c1_seq1	n.d.	6.12	5.22	5.67	n.d.	n.d.	n.d.	interferon-inducible GTPase
	comp328110_c1	comp328110_c1_seq1	n.d.	2.04	2.85	2.445	n.d.	n.d.	n.d.	Immunity-related GTPases-like protein
	comp328536_c0	comp328536_c0_seq1	n.d.	2.43	0	1.215	n.d.	n.d.	n.d.	Immunity-related GTPases-like protein
	comp330046_c2	comp330046_c2_seq1	n.d.	48.59	37.3	42.945	n.d.	n.d.	n.d.	interferon-inducible gtpase 5-like
		comp330046_c2_seq2	n.d.	0	0	0	n.d.	n.d.	n.d.	---NA---
		comp330046_c2_seq3	n.d.	1.06	0	0.53	n.d.	n.d.	n.d.	---NA---
		comp330046_c2_seq4	n.d.	3.84	8.53	6.185	n.d.	n.d.	n.d.	interferon-inducible gtpase 5-like
		comp330046_c2_seq5	n.d.	0	0	0	n.d.	n.d.	n.d.	interferon-inducible gtpase 5-like
		comp330046_c2_seq6	n.d.	1.32	0	0.66	n.d.	n.d.	n.d.	interferon-inducible gtpase 5-like
	comp335833_c1	comp335833_c1_seq1	n.d.	0	0	0	n.d.	n.d.	n.d.	---NA---
		comp335833_c1_seq2	BF11_335833_c1_seq2_2	35	7.59	21.295	0.298972	0	0.149486	interferon-inducible gtpase 5-like
		comp335833_c1_seq3	n.d.	4.92	0	2.46	n.d.	n.d.	n.d.	---NA---
	comp335833_c2	comp335833_c2_seq1	n.d.	0	0	0	n.d.	n.d.	n.d.	---NA---
		comp335833_c2_seq2	n.d.	4.78	5.85	5.315	n.d.	n.d.	n.d.	interferon-inducible gtpase 5-like
		comp335833_c2_seq3	n.d.	0	0	0	n.d.	n.d.	n.d.	interferon-inducible gtpase 5-like
		comp335833_c2_seq4	n.d.	0	0	0	n.d.	n.d.	n.d.	Immunity-related GTPases-like
		comp335833_c2_seq5	n.d.	7.28	0	3.64	n.d.	n.d.	n.d.	---NA---
		comp335833_c2_seq6	n.d.	8.09	0	4.045	n.d.	n.d.	n.d.	interferon-inducible gtpase 5-like
		comp335833_c2_seq7	n.d.	5.09	0	2.545	n.d.	n.d.	n.d.	---NA---
		comp335833_c2_seq8	n.d.	7.35	0.92	4.135	n.d.	n.d.	n.d.	interferon-inducible gtpase 5-like
		comp335833_c2_seq9	n.d.	0	0	0	n.d.	n.d.	n.d.	---NA---
macrophage migration inhibitory factor	comp312425_c0	comp312425_c0_seq1	n.d.	95.94	0.94	48.44	n.d.	n.d.	n.d.	macrophage migration inhibitory factor
	comp333812_c4	comp333812_c4_seq1	n.d.	0	0	0	n.d.	n.d.	n.d.	---NA---
		comp333812_c4_seq10	n.d.	0	0	0	n.d.	n.d.	n.d.	---NA---
		comp333812_c4_seq11	n.d.	0.55	0	0.275	n.d.	n.d.	n.d.	---NA---
		comp333812_c4_seq12	n.d.	0.45	0	0.225	n.d.	n.d.	n.d.	---NA---
		comp333812_c4_seq13	n.d.	2.6	0	1.3	n.d.	n.d.	n.d.	---NA---
		comp333812_c4_seq14	n.d.	0	0	0	n.d.	n.d.	n.d.	---NA---
		comp333812_c4_seq15	n.d.	5.15	3.08	4.115	n.d.	n.d.	n.d.	---NA---
		comp333812_c4_seq16	n.d.	1.64	1.78	1.71	n.d.	n.d.	n.d.	Macrophage migration inhibitory factor
		comp333812_c4_seq17	n.d.	0	0	0	n.d.	n.d.	n.d.	---NA---
		comp333812_c4_seq18	n.d.	4.75	4.37	4.56	n.d.	n.d.	n.d.	---NA---
		comp333812_c4_seq19	n.d.	0	0	0	n.d.	n.d.	n.d.	---NA---
		comp333812_c4_seq2	n.d.	0	0	0	n.d.	n.d.	n.d.	---NA---
		comp333812_c4_seq20	n.d.	3.03	0	1.515	n.d.	n.d.	n.d.	---NA---
		comp333812_c4_seq21	n.d.	0	0	0	n.d.	n.d.	n.d.	---NA---
		comp333812_c4_seq22	n.d.	0	0	0	n.d.	n.d.	n.d.	---NA---
		comp333812_c4_seq3	n.d.	35.59	6.46	21.025	n.d.	n.d.	n.d.	---NA---
		comp333812_c4_seq4	n.d.	4.27	0.21	2.24	n.d.	n.d.	n.d.	---NA---
		comp333812_c4_seq5	n.d.	10.31	14.84	12.575	n.d.	n.d.	n.d.	---NA---
		comp333812_c4_seq6	n.d.	7.15	21.96	14.555	n.d.	n.d.	n.d.	---NA---
		comp333812_c4_seq7	n.d.	0	1.43	0.715	n.d.	n.d.	n.d.	---NA---
		comp333812_c4_seq8	n.d.	0.65	0	0.325	n.d.	n.d.	n.d.	---NA---
		comp333812_c4_seq9	n.d.	0	0	0	n.d.	n.d.	n.d.	---NA---
	comp335487_c3	comp335487_c3_seq1	BF11_335487_c3_seq1_4	2517.84	1284.29	1901.07	81.2784	104.368	92.8231	macrophage migration inhibitory factor
interleukin enhancer binding factor 2	comp327799_c2	comp327799_c2_seq1	BF11_327799_c2_seq1_10	90.23	53.29	71.76	n.d.	n.d.	n.d.	interleukin enhancer binding factor 2
		comp327799_c2_seq2	BF11_327799_c2_seq2_12	6.49	3.04	4.765	n.d.	n.d.	n.d.	interleukin enhancer binding factor 2
		comp327799_c2_seq3	BF11_327799_c2_seq3_11	12.47	7.01	9.74	n.d.	n.d.	n.d.	interleukin enhancer binding factor 2
	comp331296_c0	comp331296_c0_seq1	n.d.	0	0	0	n.d.	n.d.	n.d.	interleukin enhancer binding factor 2
Toll/interleukin-1 receptor (TIR) domain proteins	comp246444_c1	comp246444_c1_seq1	n.d.	0	0	0	n.d.	n.d.	n.d.	TIR domain protein
	comp312050_c0	comp312050_c0_seq1	n.d.	2.15	1.03	1.59	n.d.	n.d.	n.d.	TIR and Armadillo domain protein
	comp323094_c0	comp323094_c0_seq1	n.d.	0.95	0	0.475	n.d.	n.d.	n.d.	TIR domain protein
		comp323094_c0_seq2	n.d.	0.11	1.17	0.64	n.d.	n.d.	n.d.	TIR domain protein
	comp324383_c2	comp324383_c2_seq1	n.d.	22.95	8.11	15.53	n.d.	n.d.	n.d.	TIR domain protein
	comp335045_c0	comp335045_c0_seq1	n.d.	0	0	0	n.d.	n.d.	n.d.	---NA---
		comp335045_c0_seq2	n.d.	0	0	0	n.d.	n.d.	n.d.	---NA---
		comp335045_c0_seq3	n.d.	2.24	0	1.12	n.d.	n.d.	n.d.	TIR domain protein
Digestive enzymes									n.d.
carboxypeptidases	comp310626_c3	comp310626_c3_seq1	n.d.	0	0	0	n.d.	n.d.	n.d.	carboxypeptidase a1
		comp310626_c3_seq2	n.d.	2.3	7.1	4.7	n.d.	n.d.	n.d.	carboxypeptidase a1
	comp209868_c0	comp209868_c0_seq1	n.d.	1.06	0	0.53	n.d.	n.d.	n.d.	carboxypeptidase a2
	comp329532_c3	comp329532_c3_seq1	n.d.	8.69	2.47	5.58	n.d.	n.d.	n.d.	carboxypeptidase a2
		comp329532_c3_seq2	n.d.	0	3.33	1.665	n.d.	n.d.	n.d.	carboxypeptidase a2
	comp330196_c1	comp330196_c1_seq1	n.d.	11.27	5.91	8.59	n.d.	n.d.	n.d.	carboxypeptidase a2
		comp330196_c1_seq2	n.d.	0.72	0	0.36	n.d.	n.d.	n.d.	carboxypeptidase a2
	comp328734_c1	comp328734_c1_seq1	n.d.	0	0	0	n.d.	n.d.	n.d.	carboxypeptidase
	comp328734_c12	comp328734_c12_seq1	n.d.	3.96	0	1.98	n.d.	n.d.	n.d.	carboxypeptidase
	comp328734_c4	comp328734_c4_seq1	n.d.	3.77	3.84	3.805	n.d.	n.d.	n.d.	carboxypeptidase
	comp328811_c10	comp328811_c10_seq1	n.d.	106.82	37.86	72.34	n.d.	n.d.	n.d.	---NA---
		comp328811_c10_seq2	n.d.	11.26	1.92	6.59	n.d.	n.d.	n.d.	---NA---
		comp328811_c10_seq3	n.d.	0	0	0	n.d.	n.d.	n.d.	---NA---
		comp328811_c10_seq4	n.d.	8.61	0	4.305	n.d.	n.d.	n.d.	---NA---
		comp328811_c10_seq5	n.d.	6.09	5.51	5.8	n.d.	n.d.	n.d.	carboxypeptidase
	comp326419_c0	comp326419_c0_seq1	n.d.	0.85	0.48	0.665	n.d.	n.d.	n.d.	carboxypeptidase
		comp326419_c0_seq2	n.d.	1.85	1.6	1.725	n.d.	n.d.	n.d.	carboxypeptidase
		comp326419_c0_seq3	n.d.	3.7	2.86	3.28	n.d.	n.d.	n.d.	carboxypeptidase
		comp326419_c0_seq4	n.d.	6.33	4.96	5.645	n.d.	n.d.	n.d.	carboxypeptidase
		comp326419_c0_seq5	n.d.	6.67	0.49	3.58	n.d.	n.d.	n.d.	carboxypeptidase
	comp330196_c2	comp330196_c2_seq1	n.d.	11.66	5.32	8.49	n.d.	n.d.	n.d.	carboxypeptidase
	comp319717_c3	comp319717_c3_seq1	n.d.	0.62	0	0.31	n.d.	n.d.	n.d.	lysosomal pro-x carboxypeptidase-like
chymotrypsin-like proteases	comp320275_c1	comp320275_c1_seq1	n.d.	0.77	1.35	1.06	n.d.	n.d.	n.d.	chymotrypsin A
		comp320275_c1_seq2	n.d.	8.49	10.33	9.41	n.d.	n.d.	n.d.	---NA---
		comp330058_c5_seq1	n.d.	0	0	0	n.d.	n.d.	n.d.	chymotrypsinogen a
		comp330058_c5_seq10	n.d.	0.96	1.13	1.045	n.d.	n.d.	n.d.	chymotrypsinogen a
		comp330058_c5_seq11	n.d.	4.33	5.8	5.065	n.d.	n.d.	n.d.	---NA---
		comp330058_c5_seq2	n.d.	0	0	0	n.d.	n.d.	n.d.	chymotrypsinogen a
		comp330058_c5_seq3	n.d.	2.38	0	1.19	n.d.	n.d.	n.d.	chymotrypsinogen a
		comp330058_c5_seq4	n.d.	0.18	2.76	1.47	n.d.	n.d.	n.d.	chymotrypsinogen a
		comp330058_c5_seq5	n.d.	0	0	0	n.d.	n.d.	n.d.	---NA---
		comp330058_c5_seq6	n.d.	3.71	0	1.855	n.d.	n.d.	n.d.	chymotrypsinogen a
		comp330058_c5_seq7	n.d.	1.03	1.15	1.09	n.d.	n.d.	n.d.	chymotrypsinogen a
		comp330058_c5_seq8	n.d.	0	0	0	n.d.	n.d.	n.d.	chymotrypsinogen a
		comp330058_c5_seq9	n.d.	0	0	0	n.d.	n.d.	n.d.	chymotrypsinogen a
	comp306409_c1	comp306409_c1_seq1	n.d.	3.19	0	1.595	n.d.	n.d.	n.d.	chymotrypsin B
		comp306409_c1_seq2	n.d.	0	0	0	n.d.	n.d.	n.d.	chymotrypsin B
	comp334148_c2	comp334148_c2_seq1	BF11_334148_c2_seq1_11	18.8	13.14	15.97	4.01376	3.93546	3.97461	chymotrypsin-like protease ctrl-1
		comp334148_c2_seq2	BF11_334148_c2_seq2_10	17.67	10.26	13.965	1.07767	0.355815	0.716743	chymotrypsin-like protease ctrl-1
	comp331491_c1	comp331491_c1_seq1	BF11_331491_c1_seq1_7	16.59	8.73	12.66	3.08808	4.7456	3.91684	pancreatic elastase
cathepsins	comp334775_c2	comp334775_c2_seq1	n.d.	3.91	0	1.955	n.d.	n.d.	n.d.	cathepsin B
	comp335560_c0	comp335560_c0_seq1	n.d.	1.13	0.82	0.975	n.d.	n.d.	n.d.	---NA---
		comp335560_c0_seq10	n.d.	0	0	0	n.d.	n.d.	n.d.	---NA---
		comp335560_c0_seq2	BF11_335560_c0_seq2_6	109.18	138.53	123.855	n.d.	n.d.	n.d.	cathepsin B
		comp335560_c0_seq3	n.d.	0	0	0	n.d.	n.d.	n.d.	---NA---
		comp335560_c0_seq4	n.d.	8.92	5.32	7.12	n.d.	n.d.	n.d.	---NA---
		comp335560_c0_seq5	BF11_335560_c0_seq5_5	104.79	75.6	90.195	0.706576	0	0.353288	cathepsin B
		comp335560_c0_seq6	n.d.	19.66	24.48	22.07	n.d.	n.d.	n.d.	---NA---
		comp335560_c0_seq7	n.d.	12.24	22.33	17.285	n.d.	n.d.	n.d.	---NA---
		comp335560_c0_seq8	n.d.	1.69	1.74	1.715	n.d.	n.d.	n.d.	---NA---
		comp335560_c0_seq9	BF11_335560_c0_seq9_5	120.05	64.54	92.295	0.677623	0.67492	0.676271	cathepsin B
	comp334775_c1	comp334775_c1_seq1	n.d.	0	0	0	n.d.	n.d.	n.d.	cathepsin B
	comp306522_c2	comp306522_c2_seq1	n.d.	1.63	0	0.815	n.d.	n.d.	n.d.	cathepsin F
	comp306522_c3	comp306522_c3_seq1	n.d.	11.66	0	5.83	n.d.	n.d.	n.d.	cathepsin F
	comp308536_c0	comp308536_c0_seq1	BF11_308536_c0_seq1_12	151.39	101.26	126.325	0.0529488	0	0.0264744	cathepsin F
	comp283346_c1	comp283346_c1_seq1	n.d.	0.37	0	0.185	n.d.	n.d.	n.d.	cathepsin L
	comp306922_c1	comp306922_c1_seq1	BF11_306922_c1_seq1_34	591.39	405.43	498.41	3.06525	0.680441	1.87285	cathepsin L
	comp315575_c0	comp315575_c0_seq1	n.d.	39.25	0.76	20.005	n.d.	n.d.	n.d.	cathepsin L
	comp315575_c2	comp315575_c2_seq1	FD_315575_c2_seq1:64:270:1:+	2.73	0	1.365	n.d.	n.d.	n.d.	cathepsin L
		comp315575_c2_seq2	BF11_315575_c2_seq2_3	75.88	0	37.94	n.d.	n.d.	n.d.	cathepsin L
	comp328653_c0	comp328653_c0_seq1	n.d.	9.53	11.25	10.39	n.d.	n.d.	n.d.	cathepsin L
	comp329800_c6	comp329800_c6_seq1	n.d.	4.16	4.18	4.17	n.d.	n.d.	n.d.	cathepsin O
		comp329800_c6_seq2	n.d.	0.82	0	0.41	n.d.	n.d.	n.d.	cathepsin O
	comp314408_c1	comp314408_c1_seq1	n.d.	1.57	0	0.785	n.d.	n.d.	n.d.	cathepsin Z
	comp308700_c0	comp308700_c0_seq1	n.d.	98.81	0	49.405	n.d.	n.d.	n.d.	cathepsin C
	comp329456_c1	comp329456_c1_seq1	n.d.	20.19	19.19	19.69	n.d.	n.d.	n.d.	cathepsin C
		comp329456_c1_seq2	n.d.	22.81	16.05	19.43	n.d.	n.d.	n.d.	cathepsin C
		comp329456_c1_seq3	n.d.	3.24	0	1.62	n.d.	n.d.	n.d.	cathepsin C
alpha-amylase	comp324906_c1	comp324906_c1_seq1	BF11_324906_c1_seq1_9	0.08	0.42	0.25	n.d.	n.d.	n.d.	alpha-amylase
		comp324906_c1_seq2	BF11_324906_c1_seq2_12	29.92	19.86	24.89	n.d.	n.d.	n.d.	alpha-amylase
	comp328746_c4	comp328746_c4_seq1	n.d.	5.41	0	2.705	n.d.	n.d.	n.d.	alpha-amylase
lysosomal beta-mannosidase	comp320084_c0	comp320084_c0_seq1	n.d.	0.62	1.81	1.215	n.d.	n.d.	n.d.	---NA---
		comp320084_c0_seq2	n.d.	0	0	0	n.d.	n.d.	n.d.	lysosomal beta-mannosidase precursor
		comp320084_c0_seq3	n.d.	0	0	0	n.d.	n.d.	n.d.	---NA---
		comp320084_c0_seq4	n.d.	0	0	0	n.d.	n.d.	n.d.	lysosomal beta-mannosidase precursor
		comp320084_c0_seq5	n.d.	0.51	0	0.255	n.d.	n.d.	n.d.	lysosomal beta-mannosidase precursor
		comp320084_c0_seq6	n.d.	0.14	0	0.07	n.d.	n.d.	n.d.	lysosomal beta-mannosidase precursor
		comp320084_c0_seq7	n.d.	3.41	2.02	2.715	n.d.	n.d.	n.d.	lysosomal beta-mannosidase precursor
lysosomal alpha-glucosidase	comp335205_c1	comp335205_c1_seq1	BF11_335205_c1_seq1_20	3.37	27.69	15.53	n.d.	n.d.	n.d.	lysosomal alpha-glucosidase
		comp335205_c1_seq2	n.d.	6.2	16.8	11.5	n.d.	n.d.	n.d.	acid alpha glucosidase
		comp335205_c1_seq3	n.d.	3.54	3.95	3.745	n.d.	n.d.	n.d.	lysosomal alpha-glucosidase
sucrase-isomaltase	comp334411_c3	comp334411_c3_seq1	n.d.	0	0	0	n.d.	n.d.	n.d.	sucrase-isomaltase
acid trehalase	comp329957_c8	comp329957_c8_seq1	n.d.	3.16	9.77	6.465	n.d.	n.d.	n.d.	acid trehalase
		comp329957_c8_seq2	BF11_329957_c8_seq2_17	8.81	15.73	12.27	n.d.	n.d.	n.d.	acid trehalase
		comp329957_c8_seq3	n.d.	2.13	1.93	2.03	n.d.	n.d.	n.d.	---NA---
	comp335402_c7	comp335402_c7_seq1	n.d.	2.9	3.73	3.315	n.d.	n.d.	n.d.	acid trehalase
lysosomal acid lipase	comp22535_c0	comp22535_c0_seq1	n.d.	0.79	1.89	1.34	n.d.	n.d.	n.d.	lysosomal acid lipase
Respiration									n.d.
hemerythrin	comp247648_c0	comp247648_c0_seq1	BF11_247648_c0_seq1_4	26022.5	12487.8	19255.2	1145.94	1472.83	1309.38	hemerythrin
	comp323371_c1	comp323371_c1_seq1	BF11_323371_c1_seq1_11	354.86	2.93	178.895	77.4542	70.0828	73.7685	hemerythrin
giant extracellular hemoglobin	comp254846_c0	comp254846_c0_seq1	BF11_254846_c0_seq1_18	78.1	0	39.05	0.550397	2.06093	1.30566	hemoglobin
	comp287449_c0	comp287449_c0_seq1	BF11_287449_c0_seq1_4	1159.18	663.91	911.545	23.8807	40.4776	32.1791	hemoglobin
	comp300058_c0	comp300058_c0_seq1	n.d.	12.8	0	6.4	n.d.	n.d.	n.d.	hemoglobin
	comp300058_c1	comp300058_c1_seq1	n.d.	4.1	1.86	2.98	n.d.	n.d.	n.d.	hemoglobin
		comp300058_c1_seq2	n.d.	7.34	0	3.67	n.d.	n.d.	n.d.	---NA---
	comp307848_c0	comp307848_c0_seq1	BF11_307848_c0_seq1_17	1291.61	670.12	980.865	25.9298	36.2194	31.0746	hemoglobin
	comp309954_c0	comp309954_c0_seq1	n.d.	27.71	16.95	22.33	n.d.	n.d.	n.d.	hemoglobin
	comp326163_c0	comp326163_c0_seq1	n.d.	0	3.31	1.655	n.d.	n.d.	n.d.	---NA---
	comp327543_c0	comp327543_c0_seq1	BF11_327543_c0_seq1_6	5.67	0	2.835	7.57544	3.61361	5.59453	hemoglobin
	comp327543_c2	comp327543_c2_seq1	BF11_327543_c2_seq1_2	7.49	0	3.745	0.270726	0.242594	0.25666	hemoglobin
	comp327754_c0	comp327754_c0_seq1	BF11_327754_c0_seq1_26	3056.67	1521.51	2289.09	31.4315	41.1183	36.2749	hemoglobin
		comp327754_c0_seq2	n.d.	0	0	0	n.d.	n.d.	n.d.	hemoglobin
	comp328129_c0	comp328129_c0_seq1	BF11_328129_c0_seq1_1	76.49	0	38.245	0.918617	2.12374	1.52118	hemoglobin
	comp332275_c3	comp332275_c3_seq1	BF11_332275_c3_seq1_14	1.18	0	0.59	1.64619	2.80625	2.22622	hemoglobin
		comp332275_c3_seq2	n.d.	6.98	0	3.49	n.d.	n.d.	n.d.	hemoglobin
		comp332275_c3_seq3	n.d.	0.58	0	0.29	n.d.	n.d.	n.d.	hemoglobin
	comp335909_c2	comp335909_c2_seq1	n.d.	0	0	0	n.d.	n.d.	n.d.	---NA---
		comp335909_c2_seq2	BF11_335909_c2_seq2_7	0.36	0	0.18	0	0	0	hemoglobin linker
		comp335909_c2_seq3	n.d.	0.56	0	0.28	n.d.	n.d.	n.d.	---NA---
		comp335909_c2_seq4	n.d.	0	0	0	n.d.	n.d.	n.d.	---NA---
		comp335909_c2_seq5	n.d.	7.69	0	3.845	n.d.	n.d.	n.d.	---NA---
		comp335909_c2_seq6	n.d.	3.12	0	1.56	n.d.	n.d.	n.d.	hemoglobin linker
	comp321227_c0	comp321227_c0_seq1	BF11_321227_c0_seq1_9	895.06	557.93	726.495	1.46043	3.46134	2.46089	hemoglobin linker
	comp324803_c0	comp324803_c0_seq1	BF11_324803_c0_seq1_26	547.34	254.29	400.815	4.75966	3.9326	4.34613	hemoglobin linker
	comp326155_c0	comp326155_c0_seq1	n.d.	3.46	0	1.73	n.d.	n.d.	n.d.	hemoglobin linker
		comp326155_c0_seq2	n.d.	1.19	0	0.595	n.d.	n.d.	n.d.	hemoglobin linker
		comp326155_c0_seq3	n.d.	2.35	0	1.175	n.d.	n.d.	n.d.	---NA---
	comp331953_c0	comp331953_c0_seq1	BF11_331953_c0_seq1_4	1.78	0	0.89	0	0	0	hemoglobin linker
		comp331953_c0_seq2	n.d.	0	0	0	n.d.	n.d.	n.d.	---NA---
		comp331953_c0_seq3	n.d.	0	0	0	n.d.	n.d.	n.d.	---NA---
		comp331953_c0_seq4	n.d.	4.9	0	2.45	n.d.	n.d.	n.d.	hemoglobin linker
		comp331953_c0_seq5	n.d.	103.27	0	51.635	n.d.	n.d.	n.d.	---NA---
		comp331953_c0_seq6	n.d.	7.65	0	3.825	n.d.	n.d.	n.d.	---NA---
		comp331953_c0_seq7	n.d.	11.35	0	5.675	n.d.	n.d.	n.d.	---NA---
	comp321285_c0	comp321285_c0_seq1	BF11_321285_c0_seq1_16, BF11_321285_c0_seq2_7	6412.52	3348.96	4880.74	41.2824	41.0386	41.1605	hemoglobin and linker
