# Supplementary material for: Transcriptomic and proteomic insights into innate immunity and adaptations to a symbiotic lifestyle in the gutless marine worm Olavius algarvensis
Source: BMC Genomics. 2016 Nov 21;17:942. doi: 10.1186/s12864-016-3293-y (PMC5117596; doi:10.1186/s12864-016-3293-y)
Supplement: Additional file 3: Table S14. — Subcellular localization evidence of host digestive proteins. (XLSX 17 kb) [file 12864_2016_3293_MOESM3_ESM.xlsx]

## Sheet: Sheet1
transcript component ID	transcript ID	protein accession	annotation	TMHMM	iLoc-Animal	SignalP-4	Phobius	TargetP	DISTILL	WoLF-PSORT	LocTree3	BaCelLo
Protein digestion
comp310626_c3	comp310626_c3_seq1	n.d.	carboxypeptidase a1	inside	none predicted	no	cytoplasmic	any other localization	secretory	n.d.	secreted	secretory
	comp310626_c3_seq2	n.d.	carboxypeptidase a1	outside	none predicted	no	non cytoplasmic	any other localization	secretory	extr	secreted	secretory
comp330196_c1	comp330196_c1_seq1	n.d.	carboxypeptidase a2	outside	none predicted	yes	non cytoplasmic, signal peptide	secretory	secretory	extr, ER, lyso	secreted	secretory
	comp330196_c1_seq2	n.d.	carboxypeptidase a2	outside	none predicted	no	non cytoplasmic	mitochondrial	cytoplasm	mito, cyto, cyto_nucl, nucl, pero	secreted	mitochondrion
comp209868_c0	comp209868_c0_seq1	n.d.	carboxypeptidase a2	outside	none predicted	no	non cytoplasmic	any other localization	secretory	cyto, extr, nucl	secreted	cytoplasm
comp329532_c3	comp329532_c3_seq1	n.d.	carboxypeptidase a2	integral	none predicted	yes	non cytoplasmic, signal peptide	secretory	secretory	plas, extr_plas, ER, extr	secreted	secretory
	comp329532_c3_seq2	n.d.	carboxypeptidase a2	outside	none predicted	no	non cytoplasmic	any other localization	secretory	n.d.	secreted	cytoplasm
comp328734_c12	comp328734_c12_seq1	n.d.	carboxypeptidase	outside	none predicted	no	non cytoplasmic	any other localization	secretory	cyto, cyto_nucl, nucl, extr, cysk	secreted	secretory
comp328734_c1	comp328734_c1_seq1	n.d.	carboxypeptidase	inside	none predicted	no	non cytoplasmic	any other localization	secretory	cyto_nucl, cyto, nucl, extr	secreted	secretory
comp328734_c12	comp328734_c12_seq1	n.d.	carboxypeptidase	outside	none predicted	no	non cytoplasmic	any other localization	secretory	cyto, cyto_nucl, nucl, extr, cysk	secreted	secretory
comp328734_c4	comp328734_c4_seq1	n.d.	carboxypeptidase	outside	none predicted	yes	non cytoplasmic, signal peptide	secretory	secretory	extr	secreted	secretory
comp326419_c0	comp326419_c0_seq1	n.d.	---NA---	inside	none predicted	no	non cytoplasmic	secretory	cytoplasm	n.d.	secreted	mitochondrion
	comp326419_c0_seq2	n.d.	---NA---	outside	none predicted	yes	non cytoplasmic, signal peptide	secretory	secretory	extr, mito, pero	secreted	secretory
	comp326419_c0_seq3	n.d.	---NA---	outside	none predicted	no	non cytoplasmic	any other localization	cytoplasm	n.d.	secreted	nucleus
	comp326419_c0_seq4	n.d.	---NA---	outside	none predicted	no	non cytoplasmic	any other localization	secretory	n.d.	secreted	secretory
	comp326419_c0_seq5	n.d.	carboxypeptidase	outside	extracellular	yes	non cytoplasmic, signal peptide	secretory	secretory	extr, mito, pero	secreted	secretory
comp330196_c2	comp330196_c2_seq1	n.d.	carboxypeptidase	outside	extracellular	yes	non cytoplasmic, signal peptide	secretory	secretory	extr	secreted	secretory
comp319717_c3	comp319717_c3_seq1	n.d.	lysosomal pro-x carboxypeptidase	outside	lysosome	no	integral, signal peptide	secretory	secretory	n.d.	cytoplasm	secretory
comp320275_c1	comp320275_c1_seq1	n.d.	chymotrypsin A	outside	none predicted	no	non cytoplasmic	any other localization	secretory	extr, cyto, mito	secreted	secretory
	comp320275_c1_seq2	n.d.	---NA---	outside	cell membrane, plasma membrane	yes	non cytoplasmic	secretory	secretory	n.d.	secreted	secretory
comp306409_c1	comp306409_c1_seq1	n.d.	chymotrypsin B	outside	none predicted	no	non cytoplasmic	any other localization	secretory	n.d.	secreted	cytoplasm
	comp306409_c1_seq2	n.d.	chymotrypsin B	outside	none predicted	no	non cytoplasmic	any other localization	secretory	n.d.	secreted	secretory
comp334148_c2	comp334148_c2_seq1	BF11_334148_c2_seq1_11	chymotrypsin-like protease ctrl-1	outside	none predicted	yes	non cytoplasmic, signal peptide	secretory	secretory	extr	secreted	secretory
	comp334148_c2_seq2	BF11_334148_c2_seq2_10	chymotrypsin-like protease ctrl-1	outside	none predicted	no	non cytoplasmic	any other localization	secretory	cyto_nucl, cyto, nucl, extr	secreted	secretory
comp331491_c1	comp331491_c1_seq1	BF11_331491_c1_seq1_7	pancreatic elastase	outside	cytoplasm, nucleus	no	non cytoplasmic	any other localization	nucleus	cyto, cyto_nucl, extr, nucl	cytoplasm	cytoplasm
comp334775_c2	comp334775_c2_seq1	n.d.	cathepsin B	outside	none predicted	no	non cytoplasmic	any other localization	secretory	n.d.	secreted	secretory
comp335560_c0	comp335560_c0_seq1	n.d.	---NA---	outside	none predicted	no	non cytoplasmic	any other localization	secretory	n.d.	secreted	secretory
	comp335560_c0_seq2	BF11_335560_c0_seq2_6	---NA---	integral	lysosome	yes	non cytoplasmic, signal peptide	secretory	secretory	extr	vacuole	secretory
	comp335560_c0_seq3	n.d.	cathepsin B	outside	cell membrane, plasma membrane	no	non cytoplasmic	any other localization	secretory	n.d.	secreted	secretory
	comp335560_c0_seq4	n.d.	---NA---	outside	nucleus	no	non cytoplasmic	any other localization	secretory	cyto, nucl, extr	secreted	nucleus
	comp335560_c0_seq5	BF11_335560_c0_seq5_5	---NA---	outside	lysosome	no	non cytoplasmic	any other localization	secretory	extr, cyto, cyto_nucl	secreted	cytoplasm
	comp335560_c0_seq6	n.d.	cathepsin B	outside	cell membrane, plasma membrane	no	non cytoplasmic	any other localization	secretory	extr, nucl, cyto	secreted	secretory
	comp335560_c0_seq7	n.d.	---NA---	integral	none predicted	no	integral	mitochondrial	secretory	n.d.	secreted	secretory
	comp335560_c0_seq8	n.d.	---NA---	outside	cytoplasm	no	non cytoplasmic	any other localization	secretory	n.d.	secreted	secretory
	comp335560_c0_seq9	BF11_335560_c0_seq9_5	---NA---	integral	lysosome	yes	non cytoplasmic, signal peptide	secretory	secretory	extr	vacuole	secretory
	comp335560_c0_seq10	n.d.	cathepsin B	integral	none predicted	no	integral	mitochondrial	secretory	n.d.	secreted	secretory
comp306522_c2	comp306522_c2_seq1	n.d.	cathepsin F	outside	lysosome	no	non cytoplasmic	any other localization	secretory	n.d.	secreted	cytoplasm
comp306522_c3	comp306522_c3_seq1	n.d.	cathepsin F	outside	lysosome	no	non cytoplasmic	any other localization	secretory	cyto, cyto_nucl, cysk, extr, cyto_plas, nucl	cytoplasm	secretory
comp308536_c0	comp308536_c0_seq1	BF11_308536_c0_seq1_12	cathepsin F	integral	lysosome	no	non cytoplasmic, signal peptide	secretory	secretory	extr, ER, plas	secreted	secretory
comp283346_c1	comp283346_c1_seq1	n.d.	cathepsin L	inside	lysosome	no	non cytoplasmic	any other localization	secretory	extr, cyto_nucl, cyto, nucl	secreted	secretory
comp306922_c1	comp306922_c1_seq1	BF11_306922_c1_seq1_34	cathepsin L	outside	lysosome	yes	non cytoplasmic, signal peptide	secretory	secretory	n.d.	secreted	secretory
comp315575_c0	comp315575_c0_seq1	n.d.	cathepsin L	outside	lysosome	yes	non cytoplasmic, signal peptide	secretory	secretory	extr	secreted	secretory
comp315575_c2	comp315575_c2_seq1	FD_315575_c2_seq1:64:270:1:+	cathepsin L	inside	lysosome	no	cytoplasmic	any other localization	secretory	n.d.	secreted	secretory
	comp315575_c2_seq2	BF11_315575_c2_seq2_3	cathepsin L	inside	lysosome	no	non cytoplasmic	any other localization	secretory	n.d.	secreted	secretory
comp328653_c0	comp328653_c0_seq1	n.d.	cathepsin L	outside	lysosome	yes	non cytoplasmic, signal peptide	secretory	secretory	extr, lyso	secreted	secretory
comp329800_c6	comp329800_c6_seq1	n.d.	cathepsin O	integral	lysosome	no	integral	secretory	secretory	extr, pero, plas, ER, ER_mito, cyto_mito, mito, cyto	secreted	secretory
	comp329800_c6_seq2	n.d.	cathepsin O	outside	lysosome	no	non cytoplasmic	any other localization	secretory	cyto_nucl, cyto, extr, nucl	secreted	secretory
comp314408_c1	comp314408_c1_seq1	n.d.	cathepsin Z, papain-like	outside	lysosome	no	non cytoplasmic	any other localization	secretory	cysk, cyto, extr, cyto_nucl	secreted	secretory
comp308700_c0	comp308700_c0_seq1	n.d.	cathepsin C	integral	lysosome	no	integral	secretory	secretory	n.d.	secreted	secretory
comp329456_c1	comp329456_c1_seq1	n.d.	cathepsin C	outside	lysosome	yes	non cytoplasmic, signal peptide	secretory	secretory	extr, lyso, mito	secreted	secretory
	comp329456_c1_seq2	n.d.	cathepsin C	outside	lysosome	no	non cytoplasmic	any other localization	secretory	extr, cyto, cyto_nucl, nucl	secreted	secretory
	comp329456_c1_seq3	n.d.	cathepsin C	inside	none predicted	no	non cytoplasmic	any other localization	secretory	n.d.	secreted	secretory
Carbohydrate digestion
comp328746_c4	comp328746_c4_seq1	n.d.	alpha-amylase	outside	none predicted	no	non cytoplasmic	any other localization	secretory	extr, nucl, cyto	secreted	secretory
comp324906_c1	comp324906_c1_seq1	BF11_324906_c1_seq1_9	alpha-amylase	outside	cell membrane, plasma membrane	no	non cytoplasmic	any other localization	cytoplasm	cyto_nucl, nucl, cyto, cyto_golg, golg	mitochondrial	cytoplasm
	comp324906_c1_seq2	BF11_324906_c1_seq2_12	alpha-amylase	integral	cell membrane, plasma membrane	no	integral	any other localization	secretory	plas, nucl, ER, cyto	mitochondrial	cytoplasm
comp335205_c1	comp335205_c1_seq1	BF11_335205_c1_seq1_20	lysosomal alpha-glucosidase	outside	cell membrane, plasma membrane	yes	non cytoplasmic, signal peptide	secretory	secretory	extr, ER, plas, lyso	plasma membrane	secretory
	comp335205_c1_seq2	n.d.	lysosomal alpha-glucosidase	outside	cell membrane, plasma membrane	no	non cytoplasmic	any other localization	cytoplasm	n.d.	plasma membrane	cytoplasm
	comp335205_c1_seq3	n.d.	lysosomal alpha-glucosidase	outside	cell membrane, plasma membrane	yes	non cytoplasmic, signal peptide	secretory	secretory	extr, ER, plas, lyso	plasma membrane	secretory
comp320084_c0	comp320084_c0_seq1	n.d.	---NA---	outside	lysosome	no	cytoplasmic	any other localization	secretory	cyto, mito, cyto_nucl, extr, nucl	cytoplasm	cytoplasm
	comp320084_c0_seq2	n.d.	lysosomal beta-mannosidase precursor	outside	lysosome	no	non cytoplasmic	any other localization	secretory	cyto_nucl, cyto, nucl, extr, mito	cytoplasm	cytoplasm
	comp320084_c0_seq3	n.d.	---NA---	outside	cytoplasm	no	non cytoplasmic	any other localization	secretory	cyto, cyto_nucl, nucl, mito	secreted	secretory
	comp320084_c0_seq4	n.d.	lysosomal beta-mannosidase precursor	outside	lysosome	no	non cytoplasmic	any other localization	secretory	cyto_nucl, cyto, nucl, extr, mito	cytoplasm	cytoplasm
	comp320084_c0_seq5	n.d.	lysosomal beta-mannosidase precursor	outside	none predicted	no	non cytoplasmic	any other localization	cytoplasm	cysk, cyto, cyto_nucl, nucl	secreted	cytoplasm
	comp320084_c0_seq6	n.d.	lysosomal beta-mannosidase precursor	outside	none predicted	no	non cytoplasmic	any other localization	cytoplasm	cysk, cyto, cyto_nucl, nucl	secreted	cytoplasm
	comp320084_c0_seq7	n.d.	lysosomal beta-mannosidase precursor	outside	none predicted	no	non cytoplasmic	any other localization	cytoplasm	cysk, cyto, cyto_nucl, nucl	secreted	cytoplasm
comp334411_c3	comp334411_c3_seq1	n.d.	sucrase-isomaltase	outside	cell membrane, plasma membrane	no	non cytoplasmic	any other localization	secretory	n.d.	plasma membrane	secretory
comp329957_c8	comp329957_c8_seq1	n.d.	acid trehalase	outside	cell membrane, plasma membrane	no	integral	any other localization	secretory	cyto, mito, mito_pero, extr, nucl, ER, pero	vacuole	cytoplasm
	comp329957_c8_seq2	BF11_329957_c8_seq2_17	acid trehalase	outside	cell membrane, plasma membrane	no	integral	any other localization	secretory	cyto, mito, mito_pero, extr, nucl, ER, pero	vacuole	cytoplasm
	comp329957_c8_seq3	n.d.	---NA---	outside	cell membrane, plasma membrane	no	non cytoplasmic	any other localization	secretory	cyto, cyto_nucl, extr, nucl, mito	secreted	nucleus
comp335402_c7	comp335402_c7_seq1	n.d.	acid trehalase	outside	cell membrane, plasma membrane	no	non cytoplasmic	any other localization	cytoplasm	cysk, nucl, cyto_nucl, cyto	vacuole	cytoplasm
Lipid degradation
comp22535_c0	comp22535_c0_seq1	n.d.	lysosomal acid lipase	outside	none predicted	no	non cytoplasmic	any other localization	secretory	mito, cyto_nucl, cyto_pero, cyto	secreted	mitochondrion
Peptidoglycan degradation
comp249291_c0	comp249291_c0_seq1	n.d.	lysozyme	outside	none predicted	yes	non cytoplasmic, signal peptide	secretory	secretory	extr	extracellular, secreted	secretory
comp250229_c0	comp250229_c0_seq1	BF11_250229_c0_seq1_15	peptidoglycan recognition protein	outside	none predicted	yes	non cytoplasmic, signal peptide	secretory	secretory	extr	secreted	secretory
	comp250229_c0_seq2	BF11_250229_c0_seq2_17	peptidoglycan recognition protein	inside	none predicted	no	cytoplasmic	any other localization	secretory	mito, cyto_nucl, nucl, cyto	secreted	secretory
comp335695_c10	comp335695_c10_seq1	n.d.	---NA---	no orf	no orf	no orf	no orf	no orf	no orf	no orf	no orf	no orf
	comp335695_c10_seq2	n.d.	---NA---	outside	none predicted	no	cytoplasmic	mitochondrial	secretory	mito, extr, cyto, cyto_pero, pero	mitochondrial	cytoplasm
	comp335695_c10_seq3	n.d.	---NA---	inside	cytoplasm, nucleus	no	cytoplasmic	mitochondrial	secretory	extr, mito, nucl, cyto	secreted	mitochondrion
	comp335695_c10_seq4	n.d.	---NA---	integral	cell membrane, plasma membrane	no	integral	secretory	secretory	plas	secreted	secretory
	comp335695_c10_seq5	n.d.	peptidoglycan recognition protein	integral	none predicted	no	non cytoplasmic	any other localization	cytoplasm	cyto_nucl, nucl, cyto, extr	secreted	secretory
	comp335695_c10_seq6	n.d.	---NA---	integral	cell membrane, plasma membrane	no	integral	secretory	secretory	extr, plas, mito, nucl, cyto, ER	secreted	secretory
	comp335695_c10_seq7	n.d.	---NA---	outside	none predicted	no	non cytoplasmic	any other localization	secretory	n.d.	secreted	secretory
	comp335695_c10_seq8	n.d.	---NA---	inside	cytoplasm, nucleus	no	cytoplasmic	mitochondrial	secretory	extr, mito, nucl, cyto	secreted	mitochondrion
	comp335695_c10_seq9	n.d.	peptidoglycan recognition protein	integral	none predicted	no	non cytoplasmic	any other localization	cytoplasm	cyto_nucl, nucl, cyto, extr	secreted	secretory
comp330541_c4	comp330541_c4_seq1	n.d.	peptidoglycan recognition protein	outside	none predicted	no	non cytoplasmic	any other localization	secretory	n.d.	secreted	cytoplasm
	comp330541_c4_seq2	n.d.	---NA---	integral	none predicted	no	integral	secretory	secretory	plas, extr_plas	secreted	secretory
comp314994_c0	comp314994_c0_seq1	n.d.	peptidoglycan recognition protein	integral	none predicted	yes	non cytoplasmic, signal peptide	secretory	secretory	extr, mito	secreted	secretory
comp332570_c2	comp332570_c2_seq1	n.d.	peptidoglycan recognition protein	outside	none predicted	no	integral	mitochondrial	secretory	nucl, cyto_nucl, extr, cyto, cyto_pero, mito	secreted	cytoplasm
